# Supplementary material for: Adverse birth outcomes and associated factors among newborns delivered in Sao Tome & Principe: A case‒control study
Source: PLoS One. 2023 Jul 7;18(7):e0276348. doi: 10.1371/journal.pone.0276348 (PMC10328319; doi:10.1371/journal.pone.0276348)
Supplement: S1 File — (XLSX) [file pone.0276348.s001.xlsx]

## Sheet: Base_manuscrito6
ID	casocontrolo	Gemeos	Idade_mae_gravidez	IdadeMae_cat	Distrito	Distrito_urbano	N_Gravidezes	NumGravidezes_CAT	N_Partos	NumPartos_cat	N_Abortos	N_Filhos_nadoVivos	num_nadosVivosCAT	N_cesarianas_ant	Morte_neonatal_previa	Fim_gravidez_menos2anos	ARO	parto_ant_complicacao_hemorragica	causa_complicacao	contracecao	DUMdesconhecida	IG_semanas	IG_cat	Total_consultas	consultas_cat	ecografia_fetal	IG_confiavel_ECOFetal_inf20sem	Quantas_Ecos_Fetais	ECO_FETAL	Resultados_positivosVDRL	Resultados_positivosVIH	VHBpositivo	anemiamaterna	Diabetesgestacional	Resultados_positivosMalaria	BACTERIURIA	BACTERIURIATRATADA	IPI	Pre_eclampsia	PartoNesta_maternidade	Se_noutro_local_onde	Gravida_Transferida	Parto	Tipo_parto_distocico	Indicacao_parto_distocico	Cesariana	Cesariana_anterior_Distocia	ventosa	Ma_apresentacao_fetal_Distocia
1	1	0	22	2	5	0	3	2	2	1	0	2	2	0	0	0	0	0	0		0	4	1	6	2	0	0	0	0	2	2	2	0	0	2	1	1	1	0	1	0	0	1			0	0	0	0
2	0	0	36	3	1	1	8	3	7	2	0	6	4	0	1	0	1	0	1		1			1	1	0	0	0	0	2	2	2	0	0	0	2	2	2	0	1	0	0	1			0	0	0	0
3	0	0	26	2	1	1	1	1	0	0	0	0	0	0	0	0	0	0	0	0	0	15	2	9	3	1	2	2	1	2	2	2	1	0	2	2	2	1	0	1	0	0	1			0	0	0	0
4	1	0	36	3	4	0	7	3	6	2	0	5	3	0	1	0	1	0	1	1	1	24	2	2	1	0	0	0	0	2	2	2	2	2	0	2	2	2	1	1	0	0	1			0	0	0	0
5	1	0	28	2	6	0	3	2	2	1	0	2	2	2	0	0	1	0	1	0	1	12	1	1	1	0	0	0	0	2	2	2	2	2	0	2	2	2	0	1	0	0	2	3	999	1	0	0	0
6	1	0	29	2	1	1	2	2	1	1	1	1	1	0	0	0	0	0	0	1	0	10	1	11	3	1	2	2	1	2	2	2	2	2	2	2	2	1	0	1	0	0	1			0	0	0	0
7	0	0	29	2	2	0	5	3	4	1	0	3	2	1	1	0	0	0	1	1	0			7	2	0	0	0	0	2	2	2	2	2	0	2	2	2	0	1	0	0	2	3	Atonia Uterina Fez Histeroctomia	1	0	0	0
8	1	0	37	3	5	0	6	3	5	2	1	5	3	0	0	1	1	0	1	1	0	16	2	4	2	1	1	1	1	2	2	2	1	0	2	2	2	1	0	1	0	0	1			0	0	0	0
9	0	0	30	2	1	1	5	3	4	1	1	3	2	0	0	1	0	0	0	0	0	4	1	6	2	1	2	1	1	2	2	2	0	0	2	2	2	2	0	1	0	0	1			0	0	0	0
10	0	0	22	2	1	1	1	1	0	0	0	0	0	0	0	0	0	0	0	0	0	8	1	7	2	1	1	1	1	0	2	2	0	0	0	2	2	1	0	1	0	0	1			0	0	0	0
11	1	0	27	2	4	0	3	2	2	1	0	3	2	0	0	0	0	0	0	0	1	4	1	5	2	0	0	0	0	0	2	0	1	0	2	2	2	1	0	1	0	0	1			0	0	0	0
12	1	0	16	0	4	0	1	1	0	0	0	0	0	0	0	0	1	0	0		0	4	1	2	1	0	0	0	0	2	2	2	2	2	0	2	2	2	0	1	0	0	1			0	0	0	0
13	0	0	23	2	1	1	3	2	2	1	0	2	2	0	0	0	0	0	0		1	12	1	3	1	0	0	0	0	2	2	2	2	2	0	2	2	2	0	1	0	0	1			0	0	0	0
14	0	0	18	1	5	0	3	2	2	1	0	2	2	0	0	0	0	0	0	0	1	4	1	4	2	1	2	1	1	2	2	2	1	0	2	2	2	1	0	1	0	0	1			0	0	0	0
15	1	0	23	2	4	0	3	2	3	1	0	3	2	0	0	0	0	0	0		1	8	1	1	1	0	0	0	0	1	2	2	2	0	2	2	2	2	0	1	0	0	1			0	0	0	0
16	0	0	39	3	1	1	7	3	7	2	1	5	3	0	0	0	1	0	1		1	12	1	3	1	1	2	1	1	2	2	2	2	2	0	2	2	2	1	1	0	0	1			0	0	0	0
17	1	0	22	2	6	0	2	2	1	1	0	2	2	1	0	0	0	0	1	0	1	4	1	8	3	0	0	0	0	0		0	2	2	0	2	2	2	0	1	0	1	2	3	Ruptura da Bolsa 7h antes	1	0	0	0
18	1	0	30	2	4	0	4	2	4	1	0	4	3	0	0	0	0	0	0	0	0	12	1	10	3	1	1	2	1	2	2	2	2	0	2	1	1	0	1	1	0	0	1			0	0	0	0
19	1	0	20	2	1	1	2	2	1	1	0	1	1	0	0	0	0	0	0	0	0	10	1	5	2	0	0	0	0	2	2	2	1	2	0	2	2	0	0	1	0	0	1			0	0	0	0
20	0	0	16	0	1	1	1	1	0	0	0	0	0	0	0	0	1	0	0	0	0	10	1	6	2	1	1	1	1	2	2	2	1	0	0	1	0	1	0	1	0	0	1			0	0	0	0
21	0	0	26	2	1	1	3	2	3	1	0	3	2	0	0	0	0	0	0	0	0	13	1	6	2	1	2	1	1	0	2	2	1	2	2	1	0	1	0	1	0	0	1			0	0	0	0
22	1	0	16	0	1	1	1	1	0	0	0	0	0	0	0	0	1	0	0	0	0	4	1	6	2	0	0	0	0	2	2	2	0	0	2	2	2	2	0	1	0	0	1			0	0	0	0
23	0	0	24	2	4	0	4	2	3	1	0	3	2	0	0	0	0	0	0	0	0	4	1	7	2	0	0	0	0	0	2	0	2	1	0	2	2	1	0	1	0	0	1			0	0	0	0
24	0	0	21	2	4	0	1	1	0	0	0	0	0	0	0	0	0	0	0	0	0	14	2	1	1	1	1	1	1	2	2	2	0	0	2	1	0	1	0	1	0	0	1			0	0	0	0
25	0	0	36	3	1	1	5	3	3	1	1	2	2	0	1	0	1	0	1	0	1	8	1	8	3	1	1	1	1	2	2	2	1	0	0	2	2	1	0	1	0	0	1			0	0	0	0
26	0	0	36	3	4	0	6	3	4	1	1	4	3	1	1	0	1	0	1	0	0			1	1	0	0	0	0	2	2	0	2	2	0	2	2	2	0	1	0	0	1			0	0	0	0
27	0	0	20	2	1	1	2	2	1	1	0	1	1	0	0	1	0	0	0	0	0			3	1	0	0	0	0	0		2	1	0	2	0	0	1	0	1	0	0	1			0	0	0	0
28	0	0	23	2	4	0	2	2	1	1	1	1	1	0	1	0	0	0	1	0	0	4	1	10	3	1	1	2	1	2	2	2	1	1	2	1	0	1	1	1	0	0	1			0	0	0	0
29	1	0	39	3	1	1	5	3	4	1	0	4	3	0	0	1	1	0	1	0	0	35	3	1	1	0	0	0	0	2	2	2	2	2	0	2	2	2	0	1	0	0	1			0	0	0	0
30	0	0	24	2	1	1	2	2	1	1	0	1	1	0	0	0	0	0	0		0	13	1	7	2	1	2	1	1	2	2	2	0	0	2	1	0	0	0	1	0	0	1			0	0	0	0
31	0	0	25	2	1	1	5	3	4	1	0	3	2	0	1	1	0	0	1	0	0	11	1	6	2	0	0	0	0	2		2	2	2	0	2	2	2	0	1	0	0	1			0	0	0	0
32	0	0	23	2	5	0	4	2	2	1	1	2	2	0	0	1	0	0	0	0	0	15	2	11	3	0	0	0	0	2		2	1	0	2	2	2	1	0	1	0	0	1			0	0	0	0
33	1	0	37	3	1	1	6	3	2	1	1	3	2	0	0	0	1	0	1	0	1	6	1	1	1	1	1	1	1	2	2	2	0	1	2	2	2	2	0	1	0	0	2	3	999	1	0	0	0
34	0	1	33	2	4	0	7	3	3	1	1	3	2	0	1	0	0	0	0	0	0	14	2	7	2	1	1	1	1	0	2	2	1	0	2	2	2	0	0	1	0	0	1			0	0	0	0
35	0	0	38	3	4	0	4	2	3	1	0	3	2	0	0	1	1	0	1	0	0	25	2	5	2	1	2	1	1	2	2	0	1	0	2	1	0	1	0	1	0	0	1			0	0	0	0
36	1	0	35	3	1	1	4	2	3	1	0	3	2	0	0	0	1	0	0	1	0	20	2	1	1	0	0	0	0	2	2	1	0	2	0	2	2	0	0	1	0	0	1			0	0	0	0
37	0	0	33	2	4	0	4	2	3	1	0	3	2	0	0	1	0	0	0	1	0	11	1	8	3	0	0	0	0	0		2	1	0	2	1	1	1	0	1	0	0	1			0	0	0	0
38	1	1	33	2	4	0	7	3	3	1	1	3	2	0	1	0	0	0	0	0	0	14	2	7	2	1	1	1	1	0	2	2	1	0	2	2	2	0	0	1	0	0	1			0	0	0	0
39	0	0	37	3	4	0	4	2	3	1	0	3	2	1	0	1	1	0	1	0	0			4	2	0	0	0	0	2	2	2	1	0	2	1	0	1	1	1	0	0	2	3	Eclampsia	1	0	0	0
40	0	0	17	1	4	0	1	1	0	0	0	0	0	0	0	0	0	0	0	0	0	15	2	6	2	0	0	0	0	0		2	0	0	2	2	2	1	0	1	0	0	1			0	0	0	0
41	0	0	22	2	4	0	2	2	1	1	0	1	1	0	0	1	0	0	0	0	0	8	1	10	3	0	0	0	0	2	2	2	1	0	2	1	0	1	0	1	0	0	1			0	0	0	0
42	0	0	19	1	4	0	2	2	0	0	1	0	0	0	0	0	0	0	0	0	0			9	3	1	1	1	1	2	2	2	0	2	2	2	2	0	0	1	0	0	1			0	0	0	0
43	0	1	36	3	1	1	4	2	3	1	0	3	2	0	1	0	1	0	1	1	0			4	2	1	1	1	1	2	2	2	1	0	2	0	0	0	0	1	0	0	1			0	0	0	0
44	0	0	25	2	4	0	3	2	2	1	0	2	2	0	0	0	0	0	0	0	0	12	1	10	3	1	1	3	1	2	2	2	0	2	2	0	0	1	0	1	0	0	1			0	0	0	0
45	1	0	19	1	5	0	2	2	1	1	0	1	1	0	0	0	0	0	0	0	0	21	2	5	2	0	0	0	0	0		1	2	2	2	1	1	1	1	1	0	0	1			0	0	0	0
46	0	0	19	1	1	1	1	1	0	0	0	0	0	0	0	0	0	0	0	0	0	12	1	7	2	0	0	0	0	2	2	2	1	0	2	0	0	1	0	1	0	0	1			0	0	0	0
47	1	0	18	1	4	0	1	1	0	0	0	0	0	0	0	0	0	0	0	0	0	10	1	9	3	1	2	1	1	0		2	0	0	2	2	2	0	0	1	0	0	1			0	0	0	0
48	1	0	29	2	1	1	3	2	2	1	0	2	2	0	0	0	0	0	0	0	1	13	1	2	1	0	0	0	0	2	2	2	2	2	0	2	2	2	0	1	0	0	1			0	0	0	0
49	1	1	36	3	1	1	4	2	3	1	0	3	2	0	1	0	1	0	1	1	0			4	2	1	1	1	1	2	2	2	1	0	2	0	0	0	0	1	0	0	1			0	0	0	0
50	1	0	17	1	5	0	1	1	0	0	0	0	0	0	0	0	0	0	0	0	0	25	2	3	1	0	0	0	0	2	2	2	0	0	2	0	0	0	0	1	0	0	1			0	0	0	0
51	1	0	24	2	4	0	1	1	0	0	0	0	0	0	0	0	0	0	0		0			6	2	1	1	2	1	2	2	2	1	0	2	2	2	0	0	1	0	0	1			0	0	0	0
52	0	0	17	1	4	0	1	1	0	0	0	0	0	0	0	0	0	0	0	1	0	14	2	10	3	0	0	0	0	2	2	2	1	0	2	0	0	1	0	1	0	0	1			0	0	0	0
53	0	0	17	1	1	1	1	1	0	0	0	0	0	0	0	0	0	0	0	0	0	20	2	8	3	0	0	0	0	2	2	2	0	0	2	0	0	1	0	1	0	0	1			0	0	0	0
54	1	0	24	2	1	1	1	1	0	0	0	0	0	0	0	0	0	0	0	0	0	7	1	10	3	1	2	1	1	0	2	2	1	1	0	1	1	0	0	1	0	0	2	3	999	1	0	0	0
55	0	0	19	1	4	0	1	1	0	0	0	0	0	0	0	0	0	0	0	0	0	6	1	9	3	0	0	0	0	2	2	2	1	0	2	2	2	1	0	1	0	0	2	1	999	0	0	1	0
56	1	0	22	2	1	1	1	1	0	0	0	0	0	0	0	0	0	0	0	0	0	12	1	5	2	1	1	3	1	0	2	2	0	0	2	1	1	1	0	1	0	0	1			0	0	0	0
57	1	0	38	3	1	1	7	3	4	1	1	3	2	0	1	0	1	0	1	0	0	8	1	4	2	1	1	3	1	2	2	2	1	0	0	2	2	2	1	1	0	0	1			0	0	0	0
58	0	0	18	1	1	1	1	1	0	0	0	0	0	0	0	0	0	0	0	0	0	12	1	3	1	0	0	0	0	0	2	2	1	2	2	2	2	2	0	1	0	0	2	3	999	1	0	0	0
59	0	0	15	0	4	0	1	1	0	0	0	0	0	0	0	0	1	0	0	0	1			2	1	1	2	1	1	2	2	2	2	2	0	2	2	2	0	1	0	0	2	3	999	1	0	0	0
60	0	0	18	1	5	0	1	1	0	0	0	0	0	0	0	0	0	0	0	0	0	16	2	6	2	1	2	1	1	2	2	2	2	2	0	2	2	2	0	1	0	0	1			0	0	0	0
61	0	0	25	2	1	1	7	3	1	1	1	1	1	0	0	0	0	0	0	0	0			12	3	1	1	2	1	2	2	2	0	0	2	2	2	0	0	1	0	0	1			0	0	0	0
62	1	0	17	1	6	0	1	1	0	0	0	0	0	0	0	0	0	0	0	0		21	2	6	2	1	2	1	1	2	2	2	0	0	2	2	2	1	0	1	0	0	1			0	0	0	0
63	0	0	28	2	7	0	8	3	4	1	1	4	3	0	0	1	0	0	0	0	0	16	2	8	3	1	1	2	1	2		2	1	2	2	1	0	1	0	1	0	0	1			0	0	0	0
64	0	0	33	2	2	0	5	3	3	1	1	3	2	0	0	1	0	0	0	0	0	4	1	10	3	1	1	1	1	2	2	2	1	0	2	0	0	0	0	1	0	0	1			0	0	0	0
65	0	0	26	2	2	0	4	2	3	1	0	3	2	0	0	1	0	0	0	0	0	12	1	1	1	0	0	0	0	0		0	2	2	0	2	2	2	0	1	0	0	1			0	0	0	0
66	0	0	29	2	6	0	6	3	4	1	1	4	3	0	1	1	0	0	0	0	0	12	1	7	2	0	0	0	0	0	2	2	0	0	2	2	2	2	0	1	0	0	1			0	0	0	0
67	0	0	19	1	2	0	3	2	2	1	0	2	2	0	0	1	0	0	0	0	0	16	2	8	3	0	0	0	0	2	2	2	0	0	2	2	2	2	0	1	0	0	1			0	0	0	0
68	0	0	17	1	4	0	1	1	0	0	0	0	0	0	0	0	0	0	0	0	0	18	2	4	2	0	0	0	0	0	2	2	1	0	2	1	0	1	0	1	0	0	1			0	0	0	0
69	1	1	35	3	5	0	3	2	2	1	0	2	2	0	0	1	1	0	0	0	0	9	1	8	3	1	2	2	1	2	2	2	0	0	2	1	0	1	0	1	0	0	1			0	0	0	0
70	0	0	20	2	4	0	2	2	2	1	0	2	2	0	0	0	0	0	0	0	1			4	2	1	2	1	1	2	2	2	2	0	0	2	2	2	0	1	0	0	1			0	0	0	0
71	1	0	31	2	4	0	3	2	2	1	0	2	2	2	0	0	1	0	1	0	0	18	2	6	2	0	0	0	0	2	2	2	0	2	2	0	0	1	0	1	0	0	2	3	Cesarianas Anteriores	1	1	0	0
72	1	1	35	3	5	0	3	2	2	1	0	2	2	0	0	1	1	0	0	0	0	9	1	8	3	1	2	2	1	2	2	2	0	0	2	1	0	1	0	1	0	0	1			0	0	0	0
73	0	0	21	2	3	0	1	1	0	0	0	0	0	0	0	0	0	0	0	0	0			9	3	1	2	1	1	0	2	2	1	0	2	0	0	1	0	1	0	0	1			0	0	0	0
74	0	0	15	0	4	0	1	1	0	0	0	0	0	0	0	0	1	0	0	0	0	14	2	4	2	0	0	0	0	2	2	2	1	0	0	1	1	0	0	1	0	0	1			0	0	0	0
75	1	0	39	3	6	0	6	3	5	2	0	5	3	0	0	0	1	0	1	0	0	17	2	6	2	1	2	1	1	2	2	2	0	1	2	0	0	1	1	1	0	1	1			0	0	0	0
76	0	0	23	2	1	1	3	2	2	1	0	2	2	1	0	0	1	0	1	0	0	14	2	8	3	1	1	2	1	2	2	1	1	0	2	1	1	1	0	1	0	0	1			0	0	0	0
77	1	0	17	1	1	1	1	1	0	0	0	0	0	0	0	0	0	0	0	0	0	23	2	3	1	0	0	0	0	2	2	2	0	2	0	2	2	2	0	1	0	0	1			0	0	0	0
78	0	0	16	0	4	0	1	1	0	0	0	0	0	0	0	0	0	0	0	0	1	16	2	4	2	0	0	0	0	2	2	2	2	2	0	2	2	2	0	1	0	0	1			0	0	0	0
79	0	0	39	3	4	0	6	3	4	1	1	4	3	0	1	0	1	0	1	0	1	15	2	5	2	0	0	0	0	2	2	2	1	2	0	2	2	1	0	1	0	0	1			0	0	0	0
80	0	0	37	3	1	1	10	3	8	2	1	6	4	0	1	1	1	0	1	0	0	22	2	2	1	0	0	0	0	2	2	1	2	2	0	2	2	2	0	1	0	0	1			0	0	0	0
83	0	0	32	2	1	1	3	2	1	1	1	1	1	0	0	0	0	0	0	0	0			8	3	1	1	2	1	0		1	0	0	2	0	0	1	0	1	0	0	1			0	0	0	0
84	0	0	26	2	1	1	2	2	1	1	0	1	1	0	0	1	0	0	0	0	0	31	3	4	2	1	2	1	1	0	2	2	1	0	2	1	0	1	0	1	0	0	1			0	0	0	0
85	1	0	32	2	1	1	3	2	2	1	0	2	2	0	0	1	1	1	1	1	0	14	2	5	2	0	0	0	0	2		2	1	0	2	0	0	0	1	1	0	0	1			0	0	0	0
86	0	0	25	2	5	0	3	2	2	1	0	2	2	0	0	0	0	0	0	0	0	10	1	3	1	0	0	0	0	2	2	2	2	2	0	2	2	2	0	1	0	0	1			0	0	0	0
87	0	0	34	2	4	0	7	3	4	1	1	0	0	0	1	0	1	0	0	0	0	15	2	3	1	0	0	0	0	0		0	2	2	0	2	2	0	0	2	1	1	1			0	0	0	0
88	0	0	35	3	4	0	4	2	3	1	0	4	3	0	0	0	1	0	0	1	0	14	2	7	2	0	0	0	0	2		2	0	0	2	0	0	1	0	1	0	0	1			0	0	0	0
89	0	0	41	3	4	0	7	3	6	2	0	5	3	0	1	1	1	0	1	0	0	22	2	1	1	0	0	0	0	2	2	2	2	2	0	2	2	2	0	1	0	0	1			0	0	0	0
90	1	0	29	2	4	0	3	2	2	1	0	1	1	0	1	0	0	0	0	0	1			1	1	0	0	0	0	2	2	2	2	2	2	1	0	2	0	1	0	0	1			0	0	0	0
91	0	0	36	3	4	0	1	1	0	0	0	0	0	0	0	0	1	0	1	0	0	8	1	11	3	1	1	1	1	2	2	2	1	0	2	2	2	1	0	1	0	0	1			0	0	0	0
92	0	0	23	2	1	1	1	1	0	0	0	0	0	0	0	0	0	0	0	0	0			10	3	1	1	1	1	2	2	2	0	0	2	1	0	1	0	1	0	0	1			0	0	0	0
93	0	0	23	2	2	0	2	2	1	1	0	1	1	0	0	0	0	0	0	1	0	10	1	9	3	1	2	1	1	2	2	2	1	0	2	1	1	1	0	1	0	0	1			0	0	0	0
94	0	0	21	2	3	0	1	1	0	0	0	0	0	0	0	0	0	0	0		1			11	3	0	0	0	0	0		0	2	2	0	2	2	2	0	1	0	0	1			0	0	0	0
95	0	0	25	2	1	1	2	2	1	1	0	1	1	0	0	0	0	0	0	0	0	14	2	6	2	0	0	0	0	2	2	2	2	2	2	2	2	2	0	1	0	0	1			0	0	0	0
96	0	0	28	2	1	1	4	2	3	1	0	3	2	0	0	0	0	0	0	1	0	16	2	7	2	1	2	1	1	0		0	0	0	0	1	0	0	0	1	0	0	1			0	0	0	0
97	1	0	26	2	1	1	2	2	1	1	1	1	1	0	0	1	0	0	0	0	0	8	1	12	3	1	1	2	1	0		2	1	2	2	1	0	0	0	1	0	0	1			0	0	0	0
98	0	0	24	2	1	1	1	1	0	0	0	0	0	0	0	0	0	0	0	1	0	14	2	9	3	1	1	1	1	2	2	2	1	0	2	2	2	1	0	1	0	0	1			0	0	0	0
99	0	0	17	1	4	0	1	1	0	0	0	0	0	0	0	0	0	0	0	0	0			3	1	1	2	1	1		2	2	2	2	0	2	2	2	0	1	0	0	1			0	0	0	0
100	0	0	32	2	1	1	5	3	4	1	0	4	3	0	0	1	0	0	0	0	0			5	2	1	2	1	1	2	2	2	0	0	2	2	2	1	0	1	0	0	1			0	0	0	0
101	0	0	32	2	4	0	5	3	4	1	0	4	3	0	0	1	0	0	0	0	0	13	1	7	2	0	0	0	0	2	2	2	2	2	0	2	2	2	0	1	0	0	1			0	0	0	0
102	0	0	32	2	1	1	4	2	3	1	0	3	2	0	0	0	0	0	0	0	0	27	3	1	1	0	0	0	0	2	2	2	2	2	0	2	2	2	0	1	0	0	1			0	0	0	0
103	0	0	28	2	1	1	5	3	2	1	1	2	2	0	0	0	0	0	0	1	0	8	1	9	3	1	2	2	1	2	2	2	0	0	2	1	0	0	0	1	0	0	1			0	0	0	0
104	0	0	22	2	1	1	1	1	0	0	0	0	0	0	0	0	0	0	0	0	0	17	2	7	2	1	2	1	1	2	2	2	0	0	2	0	0	1	0	1	0	0	1			0	0	0	0
105	1	0	33	2	1	1	6	3	3	1	1	3	2	0	0	0	0	0	0	0	0	12	1	2	1	1	2	3	1	2	2	2	1	2	0	1	0	1	0	1	0	0	2	3	999	1	0	0	0
106	1	0	16	0	4	0	1	1	0	0	0	0	0	0	0	0	0	0	0	0	0	14	2	8	3	0	0	0	0	2	2	2	1	0	2	0	0	2	1	1	0	0	2	3	Eclampsia	1	0	0	0
107	1	0	20	2	4	0	2	2	1	1	0	1	1	0	0	0	0	0	0	0	1			3	1	1	2	1	1	2	2	2	2	2	0	1	0	2	0	1	0	0	1			0	0	0	0
108	0	0	22	2	4	0	2	2	1	1	0	0	0	0	1	1	0	0	0	0	0	7	1	3	1	0	0	0	0	2	2	2	2	0	2	0	0	0	0	1	0	0	1			0	0	0	0
109	0	0	16	0	6	0	1	1	0	0	0	0	0	0	0	0	0	0	0	0	0	8	1	1	1	0	0	0	0	2	2	2	2	2	0	2	2	2	0	1	0	0	1			0	0	0	0
110	0	0	26	2	4	0	6	3	5	2	0	5	3	0	0	1	0	0	1		1			5	2	1	2	1	1	2	2	2	0	0	2	2	2	1	0	1	0	0	1			0	0	0	0
111	0	0	36	3	2	0	5	3	4	1	0	3	2	0	1	1	1	0	1	1	0	18	2	7	2	1	2	1	1		2	1	0	0	0	1	0	1	0	1	0	0	1			0	0	0	0
112	0	0	18	1	2	0	1	1	0	0	0	0	0	0	0	0	0	0	0	1	0	8	1	6	2	0	0	0	0	2	2	2	2	2	2	1	1	2	0	1	0	0	2	3	TP Parou	1	0	0	0
113	0	0	23	2	1	1	2	2	0	0	1	0	0	0	0	1	0	0	0		0	8	1	6	2	1	1	2	1	0	2	2	0	0	2	1	0	1	0	1	0	0	2	3	Sofrimento Fetal	1	0	0	0
114	0	0	32	2	1	1	2	2	1	1	0	1	1	0	0	0	1	0	0	0	0	10	1	9	3	1	2	2	1	0	2	2	0	0	2	1	0	0	0	1	0	0	2	3	999	1	0	0	0
115	1	0	31	2	6	0	1	1	0	0	0	0	0	0	0	0	0	0	0	0	0	12	1	4	2	1	2	1	1	2	2	2	0	0	2	1	0	0	0	1	0	0	1			0	0	0	0
117	1	0	38	3	1	1	3	2	2	1	0	2	2	2	0	1	1	0	1	1	0	15	2	5	2	1	1	2	1	0	2	2	1	0	0	1	0	2	0	1	0	0	2	3	2 Cesarianas Anteriores	1	1	0	0
118	1	0	18	1	1	1	1	1	0	0	0	0	0	0	0	0	0	0	0	0	1					0	0	0	0			0	2	2	0	2	2	0	0	1	0	0	1			0	0	0	0
119	0	0	16	0	2	0	1	1	0	0	0	0	0	0	0	0	0	0	0	0	0	19	2	7	2	0	0	0	0	2	2	2	0	0	2	0	0	0	0	1	0	0	1			0	0	0	0
120	1	0	24	2			1	1	0	0	0	0	0	0	0	0	0	0	0	0	1					0	0	0	0			0	2	2	0	2	2	0	0	1	0	0	2	2	IFP	0	0	1	0
121	1	0	33	2	1	1	3	2	2	1	0	2	2	0	0	0	0	0	0		0	9	1	7	2	0	0	0	0	2	2	2	1	0	2	1	1	0	0	1	0	0	1			0	0	0	0
122	0	0	26	2	1	1	3	2	1	1	1	1	1	0	0	0	0	0	0	1	0	8	1	5	2	1	2	1	1	2	2	2	2	2	0	1	0	1	0	1	0	0	1			0	0	0	0
123	0	0	27	2	4	0	3	2	2	1	0	2	2	0	0	0	0	0	0		0	15	2	4	2	0	0	0	0	0	2	2	2	2	2	2	2	2	0	1	0	0	1			0	0	0	0
124	1	0	25	2	7	0	2	2	1	1	0	1	1	0	0	0	0	0	0		0	7	1	7	2	0	0	0	0	2	2	2	1	2	2	0	0	2	0	1	0	1	1			0	0	0	0
125	0	0	28	2	4	0	8	3	3	1	1	3	2	0	0	0	0	0	0		0	13	1	10	3	1	2	2	1	2		2	0	0	2	1	0	1	0	1	0	0	1			0	0	0	0
126	0	0	19	1	5	0	3	2	2	1	1	1	1	0	0	0	0	0	0		0	29	3	2	1	0	0	0	0	2	2	2	2	2	0	2	2	2	0	1	0	0	1			0	0	0	0
127	0	0	29	2	4	0	5	3	4	1	0	4	3	0	0	0	0	0	0	1	0	4	1	5	2	1	2	1	1	2	2	2	2	2	0	2	2	2	0	1	0	0	1			0	0	0	0
128	1	0	19	1	1	1	3	2	3	1	0	2	2	0	1	0	1	0	1	0	0	10	1	4	2	0	0	0	0	2	2	2	2	2	0	2	2	2	0	1	0	0	1			0	0	0	0
129	1	0	16	0	4	0	1	1	0	0	0	0	0	0	0	0	0	0	0		0	14	2	5	2	1	1	1	1	2	2	2	1	0	1	0	0	1	0	1	0	0	1			0	0	0	0
130	1	1	25	2	5	0	3	2	2	1	0	2	2	0	0	0	1	0	0	0	0	12	1	5	2	1	2	1	1	2	2	2	1	0	2	2	2	1	0	1	0	0	1			0	0	0	0
131	1	1	25	2	5	0	3	2	2	1	0	2	2	0	0	0	1	0	0	0	0	12	1	5	2	1	2	1	1	2	2	2	1	0	2	2	2	1	0	1	0	0	1			0	0	0	0
132	0	1	20	2	6	0	2	2	1	1	0	1	1	0	0	1	1	0	0	0	0	10	1	10	3	1	2	2	1	2	2	0	0	0	2	2	2	1	0	1	0	0	2	3	Cesariana Anterior	1	1	0	0
133	1	0	24	2	1	1	1	1	0	0	0	0	0	0	0	0	0	0	0		0	8	1	7	2	1	1	2	1	2	2	2	0	0	2	0	0	0	0	1	0	0	2	3	999	1	0	0	0
134	1	0	26	2	2	0	4	2	3	1	0	3	2	0	0	0	0	0	0	1	0	14	2	8	3	0	0	0	0	0	2	0	0	0	2	2	2	1	0	1	0	0	1			0	0	0	0
135	0	0	19	1			1	1	0	0	0	0	0	0	0	0	0	0	0	0	0	9	1	9	3	1	1	1	1	2	2	2	1	0	2	2	2	1	0	1	0	0	1			0	0	0	0
136	1	0	20	2	6	0	3	2	2	1	0	2	2	0	0	0	1	0	0	0	0	11	1	7	2	1	1	2	1	2	2	0	0	0	2	1	1	0	0	1	0	0	1			0	0	0	0
137	0	0	30	2	4	0	6	3	4	1	1	4	3	0	0	1	0	0	0	0	0	6	1	5	2	0	0	0	0	2	2	2	0	2	0	2	2	2	0	1	0	0	1			0	0	0	0
138	0	0	18	1	1	1	1	1	0	0	0	0	0	0	0	0	0	0	0		0	20	2	8	3	0	0	0	0	2	2	2	1	0	2	1	1	1	0	1	0	0	1			0	0	0	0
139	1	0	16	0	6	0	1	1	0	0	0	0	0	0	0	0	0	0	0	0	0	10	1	8	3	1	2	1	1	2		0	0	0	2	1	1	1	0	1	0	0	1			0	0	0	0
140	1	0	18	1	4	0	2	2	0	0	1	0	0	0	0	1	0	0	0	0	0	9	1	6	2	1	1	1	1	2	2	2	0	0	2	0	0	1	0	2	1	1	1			0	0	0	0
141	0	0	20	2	1	1	1	1	0	0	0	0	0	0	0	0	0	0	0	0	0	6	1	11	3	1	1	2	1	0	2	0	1	0	2	0	0	0	0	1	0	0	1			0	0	0	0
143	0	0	23	2	1	1	1	1	0	0	0	0	0	0	0	0	1	0	0	0	0	12	1	8	3	0	0	0	0	2	1	0	0	2	2	0	0	0	0	1	0	0	2	3	999	1	0	0	0
144	0	0	29	2	1	1	3	2	2	1	0	2	2	2	0	0	1	0	1		0	10	1	7	2	0	0	0	0	2	2	0	1	0	2	0	0	1	0	1	0	0	2	3	999	1	0	0	0
145	0	1	20	2	6	0	2	2	1	1	0	1	1	0	0	1	1	0	0	0	0	10	1	10	3	1	2	2	1	2	2	0	0	0	2	2	2	1	1	1	0	0	2	3	Cesariana	1	1	0	0
146	1	0	25	2	1	1	3	2	1	1	1	1	1	0	0	0	0	0	0	0	0	9	1	4	2	1	1	1	1	2	2	2	0	0	2	1	1	0	0	1	0	0	1			0	0	0	0
147	1	0	22	2			4	2	2	1	1	2	2	0	0	0	0	0	0	1	0	17	2	2	1	0	0	0	0	2	2	2	2	2	0	2	2	2	0	1	0	0	1			0	0	0	0
148	1	1	24	2	2	0	1	1	0	0	0	0	0	0	0	0	0	0	0	0	0	7	1	9	3	1	2	1	1	2	2	2	1	0	2	0	0	0	0	1	0	0	1			0	0	0	0
149	1	0	35	3	1	1	6	3	4	1	1	4	3	0	0	0	1	0	0	0	0	13	1	4	2	0	0	0	0	2	2	2	0	0	2	2	2	1	1	1	0	0	1			0	0	0	0
150	0	0	24	2	4	0	2	2	1	1	0	1	1	0	0	0	0	0	0	0	0	12	1	8	3	1	2	1	1	2	2	2	0	0	2	0	0	0	0	1	0	0	1			0	0	0	0
151	0	0	38	3	4	0	5	3	4	1	0	4	3	0	0	0	1	0	1		0	12	1	8	3	1	1	1	1			0	1	0	2	1	1	0	1	1	0	0	1			0	0	0	0
152	0	0	15	0	4	0	1	1	0	0	0	0	0	0	0	0	0	0	0	0	0	16	2	7	2	1	1	1	1	2	2	2	1	0	2	0	0	1	1	1	0	0	1			0	0	0	0
153	0	0	26	2	1	1	1	1	0	0	0	0	0	0	0	0	0	0	0		0	9	1	9	3	1	1	1	1	2	2	1	0	2	2	2	2	2	0	1	0	0	1			0	0	0	0
154	0	0	33	2	6	0	7	3	6	2	1	5	3	0	0	0	1	0	1	0	0			4	2	0	0	0	0	2	2	2	0	0	2	1	1	1	1	1	0	1	1			0	0	0	0
155	0	0	32	2	4	0	3	2	2	1	0	2	2	0	0	0	0	0	0	0	0	14	2	9	3	1	2	1	1	0		2	0	0	2	1	1	1	0	1	0	0	2	3	999	1	0	0	0
156	0	0	28	2	1	1	5	3	3	1	1	3	2	0	0	1	0	0	0	0	0	9	1	5	2	1	2	1	1	2	2	0	0	2	2	0	0	0	0	1	0	0	1			0	0	0	0
157	1	0	39	3	4	0	5	3	3	1	1	3	2	0	0	0	1	0	1	1	0	12	1	8	3	1	1	1	1	2	2	2	0	1	2	0	0	1	0	1	0	0	1			0	0	0	0
158	1	0	26	2	1	1	2	2	1	1	0	1	1	0	0	0	0	0	0		0	6	1	8	3	1	1	1	1	2	2	0	1	0	0	0	0	0	0	1	0	0	1			0	0	0	0
159	0	0	16	0	5	0	1	1	0	0	0	0	0	0	0	0	0	0	0	0	1			5	2	1	2	1	1	2	2	2	2	2	2	1	1	0	1	1	0	0	2	3	999	1	0	0	0
160	0	0	25	2	1	1	1	1	0	0	0	0	0	0	0	0	0	0	0	0	0	6	1	5	2	1	1	2	1	2	2	0	0	0	0	0	0	1	1	1	0	0	2	3	Apresentação Transversa - Fez Histerectomia mioma Uterino	1	0	0	1
161	1	1	24	2	2	0	1	1	0	0	0	0	0	0	0	0	0	0	0	0	0	7	1	9	3	1	2	1	1	2	2	2	1	0	2	0	0	0	0	1	0	0	1			0	0	0	0
162	1	1	31	2	4	0	4	2	3	1	0	3	2	1	0	0	1	0	1	1	0	16	2	6	2	1	2	2	1	2	2	2	0	0	2	1	0	0	0	1	0	0	2	3	Cesariana Anterior, Gravidez Gemelar	1	1	0	0
163	0	1	31	2	4	0	4	2	3	1	0	3	2	1	0	0	1	0	1	1	0	16	2	6	2	1	2	2	1	2	2	2	0	0	2	1	0	0	0	1	0	0	2	3	Cesariana Anterior, Gravidez Gemelar	1	1	0	0
164	0	0	24	2	1	1	2	2	0	0	1	0	0	0	0	1	0	0	0		0	8	1	11	3	1	1	2	1	2	2	2	1	0	2	0	0	0	0	1	0	0	2	3	999	1	0	0	0
165	0	0	22	2	1	1	3	2	2	1	0	2	2	0	0	0	0	0	0		0	8	1	8	3	0	0	0	0	2	2	0	1	0	0	1	0	0	0	1	0	0	1			0	0	0	0
166	0	0	29	2	1	1	2	2	1	1	0	1	1	0	0	0	0	0	0	1	0	10	1	9	3	1	2	1	1	2	2	2	0	0	2	1	1	1	0	1	0	0	1			0	0	0	0
167	0	0	26	2	4	0	4	2	3	1	0	3	2	0	0	0	0	0	0		0	8	1	6	2	0	0	0	0	0	2	2	0	0	2	1	1	2	0	1	0	0	1			0	0	0	0
168	0	0	24	2	4	0	3	2	1	1	1	1	1	0	0	0	0	0	0		0	9	1	7	2	0	0	0	0	2	2	0	0	2	2	1	0	1	0	1	0	0	1			0	0	0	0
169	0	0	21	2	4	0	1	1	0	0	0	0	0	0	0	0	0	0	0	0	0	18	2	5	2	0	0	0	0	2	2	0	2	2	0	2	2	2	0	1	0	0	1			0	0	0	0
170	1	0	26	2	2	0	2	2	1	1	0	1	1	0	0	0	0	0	0	0	0	20	2	4	2	1	2	1	1	2	2	0	1	2	2	1	0	1	0	1	0	0	1			0	0	0	0
171	0	0	37	3	1	1	4	2	2	1	1	2	2	0	0	0	1	0	1	0	0	13	1	11	3	1	2	1	1	2	2	0	0	0	2	0	0	0	0	1	0	0	1			0	0	0	0
172	0	0	30	2	1	1	4	2	3	1	0	3	2	0	0	0	1	1	1	1	0	8	1	11	3	1	1	1	1	2	2	2	0	0	2	0	0	0	0	1	0	0	1			0	0	0	0
173	1	0	30	2	7	0	7	3	6	2	0	6	4	0	0	1	1	1	1	0	0	10	1	6	2	0	0	0	0	2	2	0	0	2	2	1	1	1	0	1	0	1	1			0	0	0	0
174	0	0	23	2	4	0	1	1	0	0	0	0	0	0	0	0	0	0	0	0	0	6	1	7	2	0	0	0	0	2	2	0	2	2	0	2	2	2	0	1	0	0	1			0	0	0	0
175	1	0	31	2	2	0	4	2	3	1	0	3	2	0	0	1	0	0	0		0	17	2	5	2	0	0	0	0	2	2	0	2	2	0	2	2	2	0	1	0	0	1			0	0	0	0
176	1	0	23	2	1	1	1	1	0	0	0	0	0	0	0	0	0	0	0	0	0	13	1	9	3	1	1	1	1	2	2	2	1	0	2	0	0	1	0	1	0	0	1			0	0	0	0
177	0	0	25	2	1	1	3	2	2	1	0	2	2	0	0	1	0	0	0	1	1			2	1	0	0	0	0	2	2	2	2	2	0	2	2	2	0	1	0	0	1			0	0	0	0
178	0	0	43	3	5	0	5	3	4	1	0	4	3	0	0	0	1	0	1	1	0	12	1	6	2	0	0	0	0	2	2	2	0	0	2	1	0	1	0	1	0	0	1			0	0	0	0
179	1	0	35	3	1	1	5	3	4	1	1	3	2	0	0	0	1	0	0	0	0	11	1	8	3	0	0	0	0	2	2	0	0	0	2	1	0	1	0	1	0	0	1			0	0	0	0
180	0	0	24	2	1	1	4	2	2	1	1	2	2	0	0	1	0	0	0	0	0	13	1	8	3	0	0	0	0	2	2	2	0	0	2	1	0	1	0	1	0	0	1			0	0	0	0
181	1	0	34	2	4	0	7	3	4	1	1	4	3	0	0	0	0	0	0	0	0	10	1	7	2	0	0	0	0	2	2	2	0	0	2	1	1	1	0	1	0	0	1			0	0	0	0
182	0	0	18	1	1	1	1	1	0	0	0	0	0	0	0	0	0	0	0	0	0	12	1	8	3	0	0	0	0	2	2	0	1	0	2	1	1	1	0	1	0	0	1			0	0	0	0
183	0	0	24	2	2	0	2	2	1	1	0	1	1	0	0	0	0	0	0	0	1			6	2	0	0	0	0	2	2	0	2	2	0	2	2	2	0	1	0	0	1			0	0	0	0
184	1	0	29	2	4	0	5	3	2	1	1	2	2	0	1	1	1	0	1		0	26	2	7	2	1	2	1	1	2	2	2	1	2	2	0	0	1	0	1	0	0	1			0	0	0	0
185	0	0	19	1			2	2	0	0	1	0	0	0	0	0	0	0	0	0	0	12	1	9	3	0	0	0	0	2	2	0	2	2	0	2	2	2	0	1	0	0	1			0	0	0	0
186	1	0	18	1	4	0	2	2	0	0	1	0	0	0	0	0	0	0	0	0	0	9	1	3	1	1	1	2	1	2	2	2	1	2	2	2	2	2	0	1	0	0	1			0	0	0	0
187	0	0	25	2	1	1	3	2	2	1	0	2	2	0	0	0	0	0	0	0	0	27	3	1	1	0	0	0	0	2	2	2	2	2	0	2	2	2	0	1	0	0	1			0	0	0	0
188	1	1	23	2	1	1	3	2	1	1	1	1	1	0	0	0	0	0	0	0	0			4	2	0	0	0	0	2	2	2	2	2	0	2	2	2	1	1	0	0	1			0	0	0	0
189	1	1	23	2	1	1	3	2	1	1	1	1	1	0	0	0	0	0	0	0	0			4	2	0	0	0	0	2	2	2	2	2	0	2	2	2	1	1	0	0	1			0	0	0	0
190	1	0	36	3	1	1	4	2	2	1	1	2	2	0	0	0	1	0	1	0	0	15	2	11	3	1	1	1	1	2	2	0	1	0	2	1	1	0	0	1	0	0	1			0	0	0	0
191	0	0	25	2	4	0	2	2	1	1	0	1	1	0	0	0	0	0	0		0	4	1	10	3	1	1	3	1	2	2	0	0	0	2	1	1	1	0	1	0	0	1			0	0	0	0
192	1	0	28	2	2	0	3	2	2	1	0	2	2	0	0	0	0	0	0		1			2	1	0	0	0	0	2	2	1	0	0	0	1	0	1	0	1	0	0	1			0	0	0	0
193	0	0	28	2	1	1	4	2	3	1	0	3	2	0	0	0	0	0	0		1			1	1	0	0	0	0	2	2	2	2	2	0	2	2	2	0	1	0	0	2	3	Apresentaçao Alta	1	0	0	1
194	0	0	37	3	4	0	2	2	1	1	0	1	1	0	0	0	1	0	1		0	7	1	9	3	1	2	1	1	2	2	2	1	0	2	0	0	0	0	1	0	0	2	3	999	1	0	0	0
195	1	0	18	1	4	0	2	2	1	1	0	1	1	0	0	0	0	0	0	0	0	12	1	6	2	0	0	0	0	2	2	2	1	0	2	0	0	1	0	1	0	0	1			0	0	0	0
196	0	0	17	1	4	0	1	1	0	0	0	0	0	0	0	0	0	0	0	1	0	8	1	10	3	0	0	0	0	2	2	0	1	0	2	1	1	1	0	1	0	0	1			0	0	0	0
197	0	0	26	2	4	0	2	2	1	1	0	1	1	0	0	0	0	0	0	0	0	10	1	14	3	1	1	1	1	2	2	2	1	0	2	1	1	1	0	1	0	0	1			0	0	0	0
198	1	0	23	2	6	0	3	2	1	1	0	1	1	0	1	1	1	0	1	0	0	11	1	6	2	1	2	1	1	2	2	2	0	0	2	0	0	1	1	1	0	1	1			0	0	0	0
199	1	0	22	2	4	0	1	1	0	0	0	0	0	0	0	0	0	0	0	0	0	6	1	8	3	0	0	0	0	2	2	2	1	1	2	0	0	2	0	1	0	0	1			0	0	0	0
200	0	0	30	2	1	1	5	3	4	1	1	3	2	0	0	1	0	0	0	0	0	9	1	5	2	0	0	0	0	2	2	0	2	2	0	2	2	2	0	1	0	0	1			0	0	0	0
201	0	0	33	2	1	1	6	3	4	1	1	4	3	0	1	0	1	0	1	0	0	12	1	5	2	1	2	1	1	2	2	2	0	0	2	0	0	1	0	1	0	0	1			0	0	0	0
202	0	0	27	2	1	1	4	2	1	1	1	1	1	0	0	0	0	0	0	0	0	8	1	8	3	0	0	0	0	2	2	2	0	0	2	1	1	1	0	1	0	0	1			0	0	0	0
203	0	0	25	2	4	0	3	2	2	1	0	2	2	0	0	0	0	0	0	1	0	14	2	10	3	0	0	0	0	2	2	2	0	0	2	0	0	1	0	1	0	0	1			0	0	0	0
204	1	0	36	3	1	1	6	3	5	2	0	5	3	0	0	0	1	0	1	0	0			0		0	0	0	0	0		0	2	2	0	2	2	2	0	1	0	0	2	1	999	0	0	1	0
205	1	1	20	2	2	0	2	2	0	0	1	0	0	0	0	0	0	0	0	0	1			6	2	1	2	1	1	2	2	0	0	0	2	1	1	1	0	1	0	0	1			0	0	0	0
206	1	1	20	2	2	0	2	2	0	0	1	0	0	0	0	0	0	0	0	0	1			6	2	1	2	1	1	2	2	0	0	0	2	1	1	1	0	1	0	0	1			0	0	0	0
207	0	0	26	2	4	0	3	2	2	1	0	2	2	0	0	0	0	0	0	0	0	10	1	10	3	0	0	0	0	2	2	0	0	0	0	2	2	2	0	1	0	0	1			0	0	0	0
208	0	0	23	2	1	1	4	2	2	1	1	2	2	0	0	1	0	0	0	0	0	13	1	8	3	1	2	1	1	2	2	2	0	0	2	1	1	1	0	1	0	0	1			0	0	0	0
209	0	0	16	0	6	0	1	1	0	0	0	0	0	0	0	0	0	0	0	0	0	16	2	8	3	0	0	0	0	2	2	0	0	0	2	1	1	1	0	1	0	1	1			0	0	0	0
210	0	0	20	2	2	0	1	1	0	0	0	0	0	0	0	0	0	0	0	0	1	30	3	2	1	0	0	0	0	2	2	0	2	2	0	0	0	2	0	1	0	0	1			0	0	0	0
211	0	0	27	2	4	0	5	3	2	1	1	2	2	0	0	0	0	0	0	0	0	11	1	10	3	1	1	1	1	2	2	2	0	0	2	1	1	0	0	1	0	0	1			0	0	0	0
212	1	0	35	3	1	1	8	3	4	1	1	4	3	0	0	0	1	0	0	0	0	11	1	7	2	1	1	2	1	2	2	0	1	0	2	0	0	1	0	1	0	0	2	3	BAR	1	0	0	0
213	1	0	28	2	1	1	3	2	2	1	0	2	2	0	0	0	0	0	0	0	0								0			0	0	0	0	2	2	0	0	1	0	0	2	3	999	1	0	0	0
214	0	0	33	2	1	1	2	2	1	1	0	1	1	1	0	0	1	0	1	0	0	6	1	7	2	1	1	2	1	2	2	2	0	1	2	0	0	0	0	1	0	0	2	3	CST anterior	1	1	0	0
215	0	0	25	2	3	0	1	1	0	0	0	0	0	0	0	0	0	0	0	0	0	9	1	8	3	1	2	1	1	2	2	2	1	0	2	0	0	0	0	1	0	0	2	3	Epilepsia Materna	1	0	0	0
216	1	0	26	2	5	0	3	2	2	1	0	2	2	0	0	0	0	0	0	0	0	16	2	5	2	1	2	1	1	0	2	2	0	0	2	1	1	1	1	1	0	1	2	3	Pre-eclampsia	1	0	0	0
217	1	0	36	3	1	1	2	2	1	1	0	1	1	1	0	0	1	0	1	0	0	15	2	6	2	1	1	2	1	2	2	2	0	0	2	0	0	0	0	1	0	0	2	3	CST Anterior	1	1	0	0
218	0	0	32	2	1	1	2	2	1	1	0	1	1	0	0	0	0	0	0	0	0	15	2	10	3	1	1	2	1	2	2	2	0	1	2	0	0	0	1	1	0	0	2	3	Preeclampsia E Postermo	1	0	0	0
220	0	0	24	2	4	0	2	2	1	1	0	1	1	1	0	0	1	0	1	0	1			2	1	0	0	0	0	2	2	2	2	2	0	2	2	2	0	1	0	0	2	1	CST Anterior	0	1	1	0
221	0	0	29	2	4	0	3	2	2	1	0	2	2	0	0	0	0	0	0	0	0	7	1	11	3	1	2	2	1	2	2	2	0	1	2	0	0	0	0	1	0	0	1			0	0	0	0
222	0	0	29	2	5	0	4	2	2	1	1	2	2	0	0	0	0	0	0	0	0	12	1	5	2	1	2	1	1	0	2	0	1	0	2	1	1	1	0	1	0	0	1			0	0	0	0
223	0	0	32	2	4	0	4	2	2	1	1	2	2	0	0	0	0	0	0	0	0	11	1	13	3	1	1	2	1	2	2	2	0	0	2	0	0	0	0	1	0	0	1			0	0	0	0
224	0	0	25	2	2	0	5	3	4	1	0	4	3	0	0	0	0	0	0	1	0	7	1	11	3	1	1	3	1	2	2	2	1	0	2	0	0	1	0	1	0	0	1			0	0	0	0
225	0	0	25	2	1	1	3	2	1	1	1	1	1	0	0	0	0	0	0	0	0	14	2	8	3	1	2	1	1	2	2	1	1	0	2	1	1	1	0	1	0	0	1			0	0	0	0
226	1	0	22	2	1	1	1	1	0	0	0	0	0	0	0	0	0	0	0	0	0	18	2	5	2	1	2	1	1	2	2	2	2	2	2	1	0	2	0	1	0	0	1			0	0	0	0
227	0	0	22	2	1	1	2	2	0	0	1	0	0	0	0	1	0	0	0	0	0	6	1	10	3	1	1	1	1	2	2	2	0	0	1	0	0	1	0	1	0	0	1			0	0	0	0
228	0	0	32	2	1	1	4	2	3	1	0	3	2	0	0	0	0	0	0	1	0	15	2	6	2	0	0	0	0	2	2	2	1	0	2	0	0	1	0	1	0	0	1			0	0	0	0
229	0	0	17	1	1	1	1	1	0	0	0	0	0	0	0	0	0	0	0	0	0	18	2	6	2	0	0	0	0	2	2	2	2	2	0	2	2	2	0	1	0	0	1			0	0	0	0
230	0	0	19	1	1	1	1	1	0	0	0	0	0	0	0	0	0	0	0	0	0	8	1	11	3	1	1	1	1	2	2	0	0	0	2	0	0	1	0	1	0	0	1			0	0	0	0
231	1	0	34	2	2	0	6	3	5	2	1	4	3	0	1	0	1	0	1	1	1			5	2	0	0	0	0	2	2	0	1	0	2	0	0	1	0	1	0	0	2	3	Hemorragia, Descolamento Placenta	1	0	0	0
232	0	0	43	3	1	1	4	2	3	1	0	3	2	0	0	0	1	0	1	0	0	17	2	5	2	1	1	1	1	2	2	2	0	0	2	0	0	0	0	1	0	0	1			0	0	0	0
233	0	0	26	2	2	0	1	1	0	0	0	0	0	0	0	0	0	0	0	0	0	16	2	8	3	1	2	1	1	2	2	2	0	0	2	1	1	1	0	1	0	0	1			0	0	0	0
234	1	0	32	2	4	0	5	3	4	1	0	4	3	0	0	0	0	0	0	0	0								0			0	2	2	0	2	2	2	0	1	0	0	1			0	0	0	0
235	0	0	23	2	4	0	1	1	0	0	0	0	0	0	0	0	0	0	0	0	0	7	1	13	3	0	0	0	0	2	2	0	1	0	2	0	0	1	0	1	0	0	1			0	0	0	0
236	0	0	21	2	1	1	2	2	1	1	0	1	1	0	0	1	0	0	0	0	0	13	1	10	3	0	0	0	0	2	2	2	0	0	2	0	0	1	0	2	1	0	1			0	0	0	0
237	0	0	21	2	1	1	2	2	0	0	1	0	0	0	0	1	0	0	0	0	0	12	1	8	3	1	1	1	1	2	2	2	0	0	2	1	0	1	0	1	0	0	1			0	0	0	0
238	0	0	28	2	4	0	1	1	0	0	0	0	0	0	0	0	0	0	0	0	0	18	2	9	3	0	0	0	0	2	2	2	2	2	0	1	1	2	0	1	0	0	2	3	999	1	0	0	0
239	1	0	34	2	4	0	4	2	3	1	0	3	2	0	0	0	0	0	0	1	0	10	1	5	2	1	1	1	1	2	2	2	0	0	2	0	0	0	1	1	0	0	1			0	0	0	0
240	0	0	20	2	1	1	2	2	0	0	1	0	0	0	0	0	0	0	0	0	0	16	2	11	3	1	1	1	1	2	2	2	1	0	2	0	0	1	0	1	0	0	2	3	Prodromo E Falha Na Indução	1	0	0	0
241	0	0	19	1	1	1	3	2	1	1	1	1	1	0	0	1	0	0	0	0	0	10	1	4	2	0	0	0	0	2		0	2	2	0	2	2	2	0	1	0	0	1			0	0	0	0
242	1	0	39	3	2	0	9	3	7	2	1	5	3	0	1	0	1	0	1	0	0	18	2	5	2	0	0	0	0	2	2	0	0	0	2	2	2	1	0	1	0	0	1			0	0	0	0
243	0	0	18	1	1	1	1	1	0	0	0	0	0	0	0	0	0	0	0	1	0	9	1	6	2	1	1	1	1	2	2	2	0	0	2	0	0	1	0	1	0	0	1			0	0	0	0
244	0	0	35	3	4	0	3	2	2	1	0	2	2	0	0	0	1	0	0	0	0	9	1	9	3	0	0	0	0	0	2	0	0	0	0	1	1	0	0	1	0	0	1			0	0	0	0
245	0	0	34	2	4	0	1	1	0	0	0	0	0	0	0	0	0	0	0	0	0	11	1	7	2	0	0	0	0	2	2	2	0	0	2	0	0	0	0	1	0	0	1			0	0	0	0
246	1	0	20	2	5	0	2	2	1	1	0	1	1	0	0	1	0	0	0	0	0	20	2	3	1	1	2	1	1	2	2	0	2	2	0	2	2	2	0	1	0	0	1			0	0	0	0
247	0	0	42	3	2	0	8	3	6	2	1	6	4	0	0	0	1	0	1	0	0	11	1	6	2	1	2	1	1	2	2	0	0	0	0	0	0	1	0	1	0	0	1			0	0	0	0
248	0	0	27	2	6	0	2	2	1	1	0	1	1	0	0	0	0	0	0	0	1	30	3	2	1	0	0	0	0	2	2	0	0	0	2	0	0	1	0	1	0	1	1			0	0	0	0
249	0	0	19	1	4	0	1	1	0	0	0	0	0	0	0	0	0	0	0	0	0	16	2	5	2	0	0	0	0	2	2	2	1	0	2	0	0	0	0	1	0	0	1			0	0	0	0
250	1	0	37	3	1	1	5	3	4	1	0	4	3	0	0	0	1	0	1	1	0	13	1	7	2	1	2	1	1	2	2	2	1	0	2	0	0	0	0	1	0	0	1			0	0	0	0
251	0	0	17	1	1	1	1	1	0	0	0	0	0	0	0	0	0	0	0	0	0	11	1	7	2	1	1	2	1	2	2	2	1	0	2	1	1	0	1	1	0	1	1			0	0	0	0
252	0	0	30	2	4	0	4	2	3	1	1	3	2	0	0	0	0	0	0	1	1	18	2	9	3	0	0	0	0	2	2	2	0	0	2	0	0	2	0	1	0	0	1			0	0	0	0
253	0	1	23	2	1	1	3	2	2	1	0	2	2	0	0	0	0	0	0		0	12	1	8	3	1	1	1	1	2	2	2	2	0	2	0	0	1	0	1	0	0	2	3	Macrossomia Fetal	1	0	0	0
254	0	0	22	2	1	1	2	2	0	0	1	0	0	1	0	0	1	0	1	0	0	13	1	12	3	1	2	2	1	2	2	2	1	1	2	1	1	1	0	1	0	0	2	3	ICP	1	0	0	0
255	0	0	25	2	1	1	6	3	3	1	1	3	2	3	1	0	1	0	1	1	0	19	2	6	2	1	2	1	1	2	2	0	0	0	2	1	1	1	0	1	0	0	1			0	0	0	0
256	0	0	23	2	1	1	3	2	2	1	0	2	2	0	0	0	0	0	0	0	0	22	2	4	2	1	2	1	1	2	2	2	2	2	2	2	2	2	0	1	0	0	1			0	0	0	0
257	0	0	17	1	4	0	1	1	0	0	0	0	0	0	0	0	0	0	0	0	0	13	1	11	3	1	1	1	1	2	2	2	0	2	2	0	0	1	0	1	0	0	1			0	0	0	0
258	1	0	40	3	1	1	8	3	5	2	1	5	3	0	0	0	1	0	1	1	0	14	2	5	2	0	0	0	0	2	2	0	2	2	0	2	2	2	0	1	0	0	1			0	0	0	0
259	0	1	23	2	1	1	3	2	2	1	0	2	2	0	0	0	0	0	0		0	12	1	8	3	1	1	1	1	2	2	2	2	0	2	0	0	1	0	1	0	0	2	3	Macrossomia Fetal	1	0	0	0
260	0	1	39	3	4	0	5	3	5	2	0	5	3	0	0	0	1	0	1	0	1	15	2	3	1	0	0	0	0	2	2	0	2	2	0	2	2	2	0	1	0	0	1			0	0	0	0
261	0	1	39	3	4	0	5	3	5	2	0	5	3	0	0	0	1	0	1	0	1	15	2	3	1	0	0	0	0	2	2	0	2	2	0	2	2	2	0	1	0	0	1			0	0	0	0
262	0	0	28	2	1	1	5	3	3	1	1	3	2	0	0	0	0	0	0	0	0	11	1	7	2	0	0	0	0	2	2	2	0	0	0	2	2	2	0	1	0	0	1			0	0	0	0
263	0	0	40	3	1	1	7	3	5	2	1	5	3	0	0	0	1	0	1	0	0	12	1	8	3	1	2	1	1	0	2	2	0	2	2	0	0	0	0	1	0	0	1			0	0	0	0
264	0	0	27	2	4	0	6	3	5	2	0	5	3	0	0	0	0	0	1	0	1			1	1	0	0	0	0	2	2	0	2	2	0	2	2	2	0	2	1	1	1			0	0	0	0
265	0	0	38	3	1	1	6	3	2	1	1	2	2	0	0	0	1	0	1	1	0	10	1	9	3	1	1	1	1	2	2	2	1	0	2	1	1	1	0	1	0	0	1			0	0	0	0
266	1	0	40	3	1	1	7	3	6	2	0	6	4	1	0	1	1	0	1		0	11	1	5	2	1	1	1	1	2	2	2	1	0	2	0	0	1	0	1	0	0	1			0	0	0	0
267	0	0	27	2	4	0	3	2	2	1	0	2	2	0	0	0	0	0	0	0	0	18	2	6	2	0	0	0	0	2	2	2	2	2	0	2	2	2	0	1	0	0	1			0	0	0	0
268	0	0	18	1	4	0	1	1	0	0	0	0	0	0	0	0	0	0	0	0	0	7	1	6	2	1	2	1	1	2	2	2	0	0	2	0	0	1	0	1	0	0	1			0	0	0	0
269	1	0	26	2	1	1	4	2	2	1	1	1	1	0	1	0	1	0	1	0	0	9	1	9	3	1	1	2	1	2	2	2	0	0	2	0	0	1	0	1	0	0	1			0	0	0	0
270	0	0	32	2	1	1	3	2	2	1	0	2	2	0	0	0	0	0	0	0	0	6	1	12	3	1	2	1	1	2	2	2	0	0	2	1	1	1	0	1	0	0	1			0	0	0	0
271	0	0	22	2	2	0	3	2	1	1	1	1	1	0	0	0	0	0	0	1	0	20	2	3	1	1	2	1	1	2	2	2	0	0	0	0	0	1	0	1	0	0	1			0	0	0	0
272	0	0	34	2	1	1	3	2	1	1	1	0	0	0	1	1	1	0	1		0	9	1	10	3	1	2	1	1	2		2	1	0	2	1	0	1	0	1	0	0	1			0	0	0	0
273	1	0	33	2	1	1	6	3	4	1	1	4	3	0	0	0	0	0	0		0	18	2	7	2	1	1	1	1	2	2	0	0	0	2	0	0	1	0	1	0	0	1			0	0	0	0
274	0	0	39	3	4	0	9	3	7	2	0	5	3	0	1	1	1	0	1	1	0	18	2	6	2	0	0	0	0	2	2	2	1	0	2	0	0	1	1	1	0	0	2	3	HTA Cronica E G9	1	0	0	0
275	0	0	35	3	1	1	6	3	3	1	1	3	2	0	0	0	1	0	0	0	0	14	2	7	2	1	2	1	1	2	2	2	1	0	2	0	0	0	0	1	0	0	2	3	Oligoamnios	1	0	0	0
276	1	0	31	2	2	0	3	2	2	1	0	2	2	0	0	0	0	0	0	1	0	15	2	6	2	1	2	1	1	2	2	0	1	2	2	0	0	0	1	1	0	0	2	3	Pre Eclampsia	1	0	0	0
277	0	0	27	2	1	1	7	3	3	1	1	3	2	1	0	1	1	0	1	1	0	8	1	9	3	1	1	2	1	2	2	0	1	0	2	0	0	1	0	1	0	0	2	3	CST Anterior	1	1	0	0
278	0	0	25	2	1	1	2	2	1	1	0	0	0	0	0	0	0	0	0		0	14	2	12	3	1	1	2	1	2	2	2	0	0	2	0	0	1	0	1	0	0	2	3	Sofrimento Fetal	1	0	0	0
279	0	0	30	2	2	0	4	2	3	1	0	3	2	0	0	1	0	0	0		0	16	2	10	3	1	1	2	1	2	2	0	0	2	2	0	0	0	0	1	0	0	1			0	0	0	0
280	1	0	35	3	1	1	5	3	4	1	0	4	3	0	0	0	1	0	0	1	0	15	2	5	2	1	1	1	1	2	2	2	0	0	2	0	0	1	0	1	0	0	1			0	0	0	0
281	0	0	17	1	2	0	1	1	0	0	0	0	0	0	0	0	0	0	0		0	14	2	9	3	0	0	0	0	2	2	0	2	2	0	2	2	2	0	1	0	0	1			0	0	0	0
282	0	0	40	3	4	0	6	3	4	1	1	4	3	0	0	0	1	0	1	1	1			7	2	1	2	1	1	2	2	2	0	0	2	0	0	1	0	1	0	0	1			0	0	0	0
283	0	0	18	1	4	0	2	2	1	1	0	1	1	0	0	1	0	0	0		0	8	1	8	3	0	0	0	0	2	2	2	0	0	2	1	0	0	0	1	0	0	1			0	0	0	0
284	0	0	23	2	1	1	4	2	1	1	1	1	1	0	0	0	0	0	0		0	18	2	9	3	1	1	1	1	2	2	0	1	0	2	0	0	0	0	1	0	0	1			0	0	0	0
285	1	0	22	2	1	1	2	2	0	0	1	0	0	0	0	0	0	0	0		0	9	1	7	2	1	2	1	1	2	2	2	0	0	2	0	0	0	0	1	0	0	1			0	0	0	0
286	0	0	33	2	4	0	3	2	2	1	0	2	2	0	0	0	0	0	0		0	16	2	10	3	1	2	1	1	2	2	2	1	0	2	1	1	0	0	1	0	0	1			0	0	0	0
287	0	0	30	2	4	0	4	2	3	1	0	3	2	0	0	0	0	0	0	1	1			5	2	0	0	0	0	2	2	2	0	2	2	0	0	0	0	1	0	0	1			0	0	0	0
288	0	0	26	2	2	0	3	2	2	1	0	2	2	0	0	0	0	0	0	1	0	15	2	2	1	1	1	2	1	2	2	2	0	2	2	0	0	1	0	1	0	0	1			0	0	0	0
289	0	0	38	3	1	1	3	2	2	1	0	2	2	0	0	0	1	0	1	0	1	28	3	3	1	0	0	0	0	2	2	0	2	2	0	2	2	2	0	1	0	0	1			0	0	0	0
290	0	0	34	2	4	0	7	3	6	2	0	6	4	0	1	0	1	0	1	1	0	16	2	3	1	0	0	0	0	2	2	2	1	0	2	1	1	1	0	1	0	0	1			0	0	0	0
291	0	0	25	2	2	0	6	3	5	2	0	5	3	0	0	1	1	0	1	0	1			7	2	1	2	1	1	2	2	2	0	2	0	2	2	2	0	1	0	0	1			0	0	0	0
292	0	0	22	2	4	0	2	2	1	1	0	1	1	0	0	0	0	0	0	0	0	6	1	11	3	1	2	1	1	2	2	2	0	0	2	1	1	1	0	1	0	0	1			0	0	0	0
293	0	0	22	2	1	1	1	1	0	0	0	0	0	0	0	0	0	0	0	0	0	8	1	13	3	1	1	1	1	2	2	2	0	0	2	0	0	0	0	1	0	0	1			0	0	0	0
294	1	0	26	2	1	1	3	2	1	1	1	1	1	0	0	0	1	0	0	0	0	9	1	10	3	1	1	1	1	2	2	1	0	0	2	0	0	0	0	1	0	0	1			0	0	0	0
295	0	0	18	1	1	1	2	2	1	1	0	1	1	0	0	1	0	0	0		0	20	2	7	2	0	0	0	0	2	2	2	1	2	2	1	0	1	0	1	0	0	1			0	0	0	0
296	0	0	26	2	1	1	5	3	4	1	1	3	2	0	1	1	1	0	1	1	0	16	2	10	3	0	0	0	0	2	2	0	0	0	2	2	2	1	0	1	0	0	1			0	0	0	0
297	0	0	19	1	1	1	1	1	0	0	0	0	0	0	0	0	1	0	0	0	0	14	2	9	3	1	1	2	1	2	2	0	1	0	2	1	1	1	0	1	0	0	2	1	999	0	0	1	0
298	1	0	20	2	7	0	2	2	1	1	0	1	1	1	0	1	1	0	1	0	0	4	1	8	3	1	2	1	1	2	2	0	0	2	2	0	0	0	0	1	0	1	2	3	CST Anterior	1	1	0	0
299	1	0	38	3	2	0	4	2	2	1	1	2	2	0	1	1	1	0	1	0	0	21	2	4	2	1	2	1	1	2	2	2	0	0	2	1	1	1	0	1	0	0	2	3	Sofrimento Fetal	1	0	0	0
300	0	0	31	2	3	0	4	2	3	1	0	3	2	0	0	1	0	0	0	1	0	7	1	10	3	0	0	0	0	2	2	0	2	2	0	2	2	2	0	1	0	0	2	3	Sofrimento Fetal	1	0	0	0
301	0	0	27	2	4	0	2	2	1	1	0	1	1	1	0	0	1	0	1	0	0	16	2	6	2	1	2	1	1	2	2	2	1	0	2	0	0	0	0	1	0	0	2	3	CST Anterior	1	1	0	0
302	0	0	21	2	1	1	4	2	2	1	1	2	2	0	0	0	0	0	0	1	1	7	1	6	2	1	2	1	1	2	2	0	2	2	0	2	2	2	0	1	0	0	1			0	0	0	0
303	0	0	22	2	2	0	3	2	2	1	0	2	2	0	0	0	0	0	0	0	0	15	2	6	2	0	0	0	0	2	2	0	2	2	0	2	2	2	0	1	0	0	1			0	0	0	0
304	0	0	32	2	4	0	5	3	2	1	1	2	2	0	0	0	0	0	0	0	0	12	1	6	2	0	0	0	0	2	2	0	1	1	2	1	1	2	0	1	0	0	1			0	0	0	0
305	0	0	31	2	1	1	5	3	4	1	0	4	3	0	0	1	0	0	0	1	0	11	1	7	2	1	2	1	1	2	2	0	0	0	2	0	0	1	0	1	0	0	1			0	0	0	0
306	0	0	24	2	1	1	3	2	2	1	0	1	1	0	1	0	1	0	1	0	0	13	1	7	2	1	1	1	1	2	2	0	0	0	0	1	1	0	0	1	0	0	1			0	0	0	0
307	0	0	20	2	2	0	2	2	1	1	0	1	1	0	0	0	0	0	0	0	1	24	2	7	2	1	2	2	1	2	2	0	1	2	0	1	1	2	0	1	0	0	1			0	0	0	0
308	0	0	30	2	1	1	5	3	2	1	1	2	2	0	0	0	0	0	0	0	0	14	2	9	3	1	1	1	1	2	2	0	1	2	2	0	0	0	0	1	0	0	1			0	0	0	0
309	0	0	31	2	4	0	4	2	2	1	1	2	2	0	0	0	0	0	0	0	0	11	1	6	2	1	2	1	1	2	2	0	2	2	0	2	2	2	0	1	0	0	1			0	0	0	0
311	0	0	37	3	4	0	6	3	5	2	0	5	3	0	0	0	1	0	1	0	0	27	3	4	2	0	0	0	0	2	2	0	1	0	2	0	0	1	0	1	0	0	1			0	0	0	0
312	0	0	30	2	2	0	4	2	3	1	0	3	2	0	0	1	0	0	0	1	1	17	2	4	2	0	0	0	0	2	2	0	0	0	2	0	0	1	0	1	0	0	1			0	0	0	0
313	0	0	30	2	4	0	3	2	2	1	0	2	2	0	0	0	0	0	0	0	0	13	1	9	3	1	1	1	1	2	2	0	0	0	2	0	0	1	0	2	1	0	1			0	0	0	0
314	0	0	24	2	1	1	3	2	1	1	1	1	1	0	0	0	0	0	0	0	0	12	1	6	2	1	2	1	1	2	1	2	2	0	2	2	2	0	0	1	0	0	1			0	0	0	0
315	0	0	21	2	1	1	2	2	0	0	1	0	0	0	0	1	0	0	0	0	0	12	1	9	3	1	2	1	1	2	2	0	0	0	2	1	0	2	0	1	0	0	1			0	0	0	0
316	0	0	22	2	6	0	3	2	2	1	0	2	2	0	0	0	0	0	0	0	1	11	1	6	2	0	0	0	0	2	2	0	0	0	2	1	0	1	0	1	0	0	1			0	0	0	0
317	0	0	19	1	4	0	2	2	0	0	1	0	0	0	0	1	0	0	0	0	0	9	1	9	3	1	1	1	1	2	2	2	0	0	2	1	0	1	0	1	0	0	1			0	0	0	0
318	1	0	17	1	1	1	2	2	1	1	0	0	0	0	1	0	0	0	0	0	0	24	2	2	1	0	0	0	0	2	2	0	2	2	0	2	2	2	0	1	0	0	2	1	Apresentacao Face	0	0	1	1
319	0	0	20	2	4	0	2	2	1	1	0	1	1	1	0	0	1	0	1	0	0	10	1	2	1	0	0	0	0	2	2	2	0	0	2	1	1	1	1	1	0	0	2	3	CST Anterior E Pre-eclampsia	1	1	0	0
320	1	0	32	2	5	0	4	2	3	1	0	3	2	0	0	1	0	0	0	1	0	14	2	9	3	1	2	1	1	2	2	2	2	2	0	2	2	2	0	1	0	0	2	3	Macrossomico E Pos-termo	1	0	0	0
321	1	1	23	2	1	1	3	2	2	1	0	3	2	0	0	1	0	0	0	0		15	2	5	2	1	2	1	1	2	2	2	0	0	2	1	1	1	0	1	0	0	2	3	999	1	0	0	0
322	1	1	23	2	1	1	3	2	2	1	0	3	2	0	0	1	0	0	0	0		15	2	5	2	1	2	1	1	2	2	2	0	0	2	1	1	1	0	1	0	0	2	3	999	1	0	0	0
323	1	0	17	1	1	1	1	1	0	0	0	0	0	0	0	0	0	0	0	0	0	20	2	2	1	0	0	0	0	2	2	2	2	2	0	2	2	2	0	1	0	0	1			0	0	0	0
324	1	0	25	2	1	1	6	3	5	2	0	5	3	0	0	0	0	0	1		1			1	1	0	0	0	0	2	2	2	2	2	0	2	2	2	0	1	0	0	1			0	0	0	0
325	1	1	33	2	4	0	7	3	3	1	1	3	2	0	1	1	0	0	0	0	0	14	2	7	2	1	1	1	1	0	2	2	1	0	2	2	2	0	0	1	0	0	1			0	0	0	0
326	1	0	35	3	4	0	10	3	2	1	1	2	2	0	0	1	1	0	0		0	11	1	5	2	0	0	0	0	2	2	2	2	2	0	2	2	2	0	2	1	0	1			0	0	0	0
327	1	0	30	2	6	0	4	2	3	1	0	2	2	0	1	0	1	0	1	1	0	13	1	6	2	1	1	3	1	2	2	2	0	0	2	0	0	0	0	1	0	0	2	3	999	1	0	0	0
328	1	1	33	2	4	0	7	3	3	1	1	3	2	0	1	1	0	0	0	0	0	14	2	7	2	1	1	1	1	0	2	2	1	0	2	2	2	0	0	1	0	0	1			0	0	0	0
329	0	0	25	2	1	1	2	2	0	0	1	0	0	0	0	0	0	0	0	0	0	7	1	7	2	1	1	1	1	2	2	0	0	0	2	1	1	0	0	1	0	0	1			0	0	0	0
330	0	0	19	1	1	1	2	2	1	1	0	1	1	0	0	0	0	0	0	1	0	8	1	8	3	0	0	0	0	2	2	0	1	0	2	0	0	0	0	1	0	0	1			0	0	0	0
331	0	0	25	2	1	1	2	2	1	1	0	1	1	0	0	0	0	0	0	0	0	10	1	10	3	0	0	1	1	2	2	2	0	0	2	0	0	1	0	1	0	0	1			0	0	0	0
332	0	0	27	2	1	1	3	2	1	1	1	1	1	0	0	1	0	0	0	1	0	7	1	7	2	1	1	4	1	2	2	0	1	0	2	1	1	0	0	1	0	0	1			0	0	0	0
333	0	0	17	1	4	0	1	1	0	0	0	0	0	0	0	0	0	0	0	0	0	9	1	8	3	0	0	0	0	2	2	0	0	0	2	0	0	0	0	1	0	0	1			0	0	0	0
334	1	0	34	2	1	1	2	2	1	1	0	1	1	0	0	0	0	0	0	1	1			5	2	1	2	2	1	1	1	2	0	0	2	0	0	0	0	1	0	1	1			0	0	0	0
335	0	0	24	2	1	1	2	2	1	1	0	1	1	1	0	0	1	0	1	1	0	13	1	5	2	1	2	1	1	2	2	0	0	0	2	1	1	0	0	1	0	0	1			0	0	0	0
336	0	0	24	2	1	1	3	2	1	1	0	1	1	0	0	0	0	0	0	0	0			6	2	1	2	1	1	2	2	0	0	0	2	0	0	0	0	1	0	0	1			0	0	0	0
337	0	0	21	2	4	0	2	2	1	1	0	1	1	0	0	0	0	0	0	0	1			6	2	1	2	2	1	2	2	0	0	0	2	0	0	1	0	1	0	0	1			0	0	0	0
338	0	0	22	2	1	1	3	2	2	1	0	2	2	0	0	0	0	0	0	0	0								0			0	0	2	0	2	2	0	0	1	0	0	1			0	0	0	0
339	1	0	30	2	1	1	2	2	1	1	0	1	1	0	0	0	0	0	0	0	0	8	1	8	3	0	0	0	0	2	2	2	0	0	2	0	0	0	0	1	0	0	2	3	CST Anterior	1	1	0	0
340	1	0	31	2	1	1	2	2	1	1	0	1	1	0	0	0	0	0	0	0	0	7	1	8	3	1	1	2	1	2	2	2	0	0	2	1	1	0	0	1	0	0	2	3	TP Parou	1	0	0	0
341	1	0	18	1	1	1	2	2	0	0	1	0	0	0	0	0	0	0	0	0	1			3	1	0	0	0	0	2	2	0	2	2	0	2	2	2	1	1	0	0	2	3	999	1	0	0	0
342	1	0	16	0	1	1	1	1	0	0	0	0	0	0	0	0	0	0	0	0	0	10	1	4	2	1	2	2	1	2	2	0	0	0	2	0	0	2	0	1	0	0	1			0	0	0	0
343	1	0	30	2	2	0	5	3	3	1	1	3	2	0	0	0	0	0	0		0	24	2	2	1	0	0	0	0	2	2	0	0	0	2	0	0	0	0	1	0	0	1			0	0	0	0
344	1	0	27	2	4	0	5	3	3	1	1	2	2	0	0	1	0	0	0	0	0	10	1	4	2	1	1	2	1	2	2	2	1	0	2	0	0	0	0	1	0	0	2	3	999	1	0	0	0
347	0	0	39	3	1	1	2	2	1	1	0	1	1	0	0	0	1	0	1	0	0	16	2	4	2	0	0	0	0	2	2	0	0	2	0	0	0	0	0	1	0	0	2	3	Incompatibilidade E RM	1	0	0	0
348	0	0	39	3	1	1	2	2	1	1	0	1	1	0	0	0	1	0	1	0	0	14	2	8	3	1	2	1	1	2	2	1	0	0	2	1	1	0	0	1	0	0	1			0	0	0	0
349	1	0	23	2	1	1	1	1	0	0	0	0	0	0	0	0	0	0	0	0	0	6	1	10	3	1	1	1	1	2	2	0	1	0	2	1	1	0	0	1	0	0	1			0	0	0	0
350	0	0	28	2	5	0	2	2	1	1	0	0	0	0	0	0	0	0	0	0	0	8	1	8	3	1	2	1	1	2	2	2	0	1	2	0	0	0	0	1	0	0	1			0	0	0	0
351	0	0	26	2	1	1	3	2	1	1	1	1	1	0	0	0	0	0	0	0	0	8	1	9	3	1	2	0	0	1	2	2	1	0	2	0	0	0	0	1	0	0	1			0	0	0	0
352	1	0	22	2			2	2	1	1	0	1	1	0	0	1	0	0	0	0	1			2	1	0	0	0	0	2	2	0	2	2	0	2	2	2	0	1	0	0	1			0	0	0	0
353	0	0	24	2	1	1	2	2	1	1	0	1	1	0	0	0	0	0	0	0	0	9	1	9	3	1	2	1	1	2	2	0	0	0	2	1	1	1	0	1	0	0	1			0	0	0	0
354	0	0	40	3	4	0	8	3	6	2	1	3	2	0	1	0	1	0	1	1	0	15	2	8	3	0	0	0	0	2	2	2	2	2	2	0	0	1	0	1	0	0	1			0	0	0	0
355	0	0	25	2	1	1	1	1	0	0	0	0	0	0	0	0	0	0	0	1	0	11	1	13	3	1	1	2	1	2	2	2	1	0	2	1	0	0	0	1	0	0	1			0	0	0	0
356	1	0	28	2	1	1	4	2	2	1	1	2	2	0	0	0	0	0	0	0	0	10	1	10	3	1	1	1	1	2	2	0	1	0	2	0	0	1	0	1	0	0	1			0	0	0	0
357	0	0	21	2	2	0	1	1	0	0	0	0	0	0	0	0	0	0	0	0	0	8	1	9	3	0	0	0	0	2	2	2	0	2	2	0	0	1	0	1	0	0	1			0	0	0	0
360	0	0	19	1	1	1	1	1	0	0	0	0	0	0	0	0	0	0	0	0	0	6	1	10	3	1	1	2	1	2	2	0	0	0	2	0	0	0	0	1	0	0	1			0	0	0	0
361	0	0	21	2	1	1	1	1	0	0	0	1	1	0	0	0	0	0	0	1	0	14	2	5	2	0	0	0	0	2	2	2	1	0	2	0	0	0	0	1	0	0	1			0	0	0	0
362	0	0	20	2	1	1	2	2	1	1	0	1	1	0	0	1	0	0	0	0	0	16	2	5	2	1	1	1	1	2	2	0	0	0	2	0	0	1	0	1	0	0	1			0	0	0	0
363	1	0	37	3	6	0	7	3	6	2	0	6	4	0	0	1	1	0	1		0	31	3	1	1	0	0	0	0	2	2	0	2	2	0	2	2	2	0	2	1	1	1			0	0	0	0
364	0	0	30	2	1	1	2	2	1	1	0	1	1	0	0	0	0	0	0	1	0	8	1	9	3	1	1	2	1	2	2	0	0	0	2	1	1	0	0	1	0	0	1			0	0	0	0
365	1	0	37	3	5	0	6	3	3	1	1	2	2	1	1	1	1	0	1	1	0	24	2	7	2	1	1	1	1	2	2	0	0	0	2	0	0	0	0	1	0	0	1			0	0	0	0
366	0	0	19	1	4	0	1	1	0	0	0	0	0	0	0	0	0	0	0	0	0	11	1	10	3	1	1	2	1	2	2	0	1	0	2	1	1	1	0	1	0	0	1			0	0	0	0
367	0	0	20	2	4	0	1	1	0	0	0	0	0	0	0	0	0	0	0	0	0	8	1	8	3	1	1	1	1	2	2	0	0	0	2	1	1	2	0	1	0	0	1			0	0	0	0
368	0	0	34	2	5	0	6	3	5	2	1	4	3	0	0	0	0	0	1	0	0	25	2	2	1	0	0	0	0	2	2	0	2	2	0	2	2	2	0	1	0	0	1			0	0	0	0
369	0	0	15	0	6	0	1	1	0	0	0	0	0	0	0	0	1	0	0	0	0	24	2	3	1	0	0	0	0	2	2	0	0	2	2	1	0	1	1	1	0	0	1			0	0	0	0
370	0	0	17	1	6	0	1	1	0	0	0	0	0	0	0	0	0	0	0	0	0	12	1	5	2	1	1	1	1	2	2	0	0	0	2	1	1	2	0	2	1	1	1			0	0	0	0
371	0	0	31	2	1	1	3	2	2	1	0	2	2	0	0	0	0	0	0	0	0			7	2	1	1	1	1	2	2	0	1	0	2	0	0	1	0	1	0	0	1			0	0	0	0
372	0	0	24	2	4	0	4	2	3	1	0	3	2	0	0	0	0	0	0	0	0	8	1	8	3	0	0	0	0	2	2	1	2	2	0	2	2	2	0	1	0	0	1			0	0	0	0
373	0	0	37	3	1	1	7	3	6	2	0	4	3	0	1	0	1	0	1	1	0	19	2	5	2	1	1	1	1	2	2	0	0	0	2	0	0	1	0	1	0	0	1			0	0	0	0
374	1	0	19	1	1	1	1	1	0	0	0	0	0	0	0	0	0	0	0	0	0	10	1	4	2	0	0	0	0	2	2	0	2	2	2	2	2	2	0	1	0	0	1			0	0	0	0
375	0	0	23	2	4	0	3	2	2	1	0	2	2	0	0	0	0	0	0	1	0	18	2	7	2	1	1	1	1	2	2	0	0	2	2	0	0	1	0	1	0	0	1			0	0	0	0
376	0	0	27	2	4	0	5	3	4	1	0	4	3	0	0	0	0	0	0	1	0	27	3	5	2	0	0	0	0	2	2	0	0	0	2	0	0	1	0	1	0	0	1			0	0	0	0
377	1	0	34	2	1	1	7	3	6	2	0	3	2	0	1	0	1	0	1	1	0	10	1	8	3	0	0	0	0	2	2	0	0	0	2	0	0	1	0	1	0	0	1			0	0	0	0
378	0	0	18	1	1	1	2	2	1	1	0	1	1	0	0	0	0	0	0	0	0	11	1	11	3	1	2	1	1	2	2	0	0	0	2	1	1	1	1	1	0	0	1			0	0	0	0
379	0	0	38	3	5	0	7	3	6	2	0	6	4	0	0	0	1	0	1	1	0	18	2	6	2	1	2	1	1	2	2	0	1	0	2	0	0	0	0	1	0	0	1			0	0	0	0
380	0	0	23	2	4	0	2	2	1	1	0	1	1	0	0	0	0	0	0	0	0	9	1	14	3	0	0	0	0	2	2	0	1	0	2	0	0	0	0	1	0	0	1			0	0	0	0
381	1	0	23	2	2	0	1	1	0	0	0	0	0	0	0	0	0	0	0	0	0	14	2	8	3	1	1	1	1	2	2	0	0	0	0	0	0	0	0	1	0	0	1			0	0	0	0
382	0	0	39	3	3	0	4	2	3	1	0	3	2	0	0	0	1	0	1	1	0	20	2	8	3	1	1	2	1	2	2	0	0	0	2	2	2	1	0	1	0	0	1			0	0	0	0
383	0	0	40	3	1	1	6	3	5	2	0	5	3	0	0	0	1	0	1	1	0	10	1	6	2	1	1	1	1	2	2	2	1	0	2	0	0	1	0	1	0	0	2	3	ICP	1	0	0	0
384	0	0	18	1	6	0	1	1	0	0	0	0	0	0	0	0	0	0	0	0	0	10	1	11	3	1	2	1	1	2	2	2	0	0	2	1	0	1	1	1	0	1	2	3	Pre Eclampsia	1	0	0	0
385	0	0	43	3	1	1	7	3	6	2	0	5	3	0	1	0	1	0	1	1	0	10	1	5	2	1	1	1	1	2	2	2	0	0	2	0	0	2	0	1	0	0	1			0	0	0	0
386	0	0	41	3	2	0	10	3	6	2	1	5	3	0	1	0	1	0	1	0	1	15	2	2	1	0	0	0	0	2	2	0	2	2	2	2	2	2	0	1	0	0	1			0	0	0	0
387	0	0	17	1	4	0	2	2	1	1	0	1	1	1	0	1	1	0	1	0	0	18	2	8	3	0	0	0	0	2	2	0	2	2	0	2	2	2	1	1	0	0	2	3	Eclampsia Grave	1	0	0	0
389	1	1	27	2			3	2	0	0	1	0	0	0	0	0	0	0	0		0	13	1	6	2	1	1	3	1	2	2	2	0	0	2	0	0	2	0	1	0	0	2	3	999	1	0	0	0
390	0	1	27	2			3	2	0	0	1	0	0	0	0	0	0	0	0		0	13	1	6	2	1	1	3	1	2	2	2	0	0	2	0	0	2	0	1	0	0	1			0	0	0	0
391	1	1	24	2	1	1	3	2	2	1	0	2	2	0	0	0	0	0	0	1	0	14	2	4	2	1	2	1	1	2	2	2	1	0	2	0	0	1	0	1	0	0	1			0	0	0	0
392	1	1	24	2	1	1	3	2	2	1	0	2	2	0	0	0	0	0	0	1	0	14	2	4	2	1	2	1	1	2	2	2	1	0	2	0	0	1	0	1	0	0	1			0	0	0	0
393	1	0	33	2	4	0	3	2	1	1	1	1	1	0	0	0	0	0	0		0	12	1	4	2	1	1	1	1	2	2	2	0	0	2	0	0	0	1	1	0	0	2	3	999	1	0	0	0
394	1	0	36	3			3	2	2	1	0	2	2	0	0	0	1	0	1	1	0	14	2	4	2	1	1	1	1	2	2	2	1	0	2	0	0	0	0	2	1	0	1			0	0	0	0
395	1	0	14	0			1	1	0	0	0	0	0	0	0	1	1	0	1		0	6	1	8	3	0	0	0	0	2	2	0	1	0	2	0	0	0	0	1	0	0	1			0	0	0	0
396	1	0	22	2	1	1	2	2	1	1	0	1	1	0	0	0	0	0	0		0	7	1	4	2	0	0	0	0	2	2	0	1	0	2	0	0	1	0	2	1	1	1			0	0	0	0
397	1	0	36	3	4	0	6	3	5	2	0	5	3	0	0	1	1	0	1	0	0	22	2	1	1	0	0	0	0	2	2	0	2	2	0	2	2	2	0	1	0	0	1			0	0	0	0
398	1	0	26	2	1	1	1	1	0	0	0	0	0	0	0	0	0	0	0	1	0	7	1	7	2	1	1	3	1	2	2	0	0	0	2	1	1	0	0	1	0	0	2	3	999	1	0	0	0
399	1	0	27	2	1	1	2	2	1	1	0	0	0	0	0	0	0	0	0		0	10	1	5	2	1	1	1	1	2	2	0	0	0	2	0	0	0	0	1	0	0	1			0	0	0	0
400	0	0	16	0	5	0	1	1	0	0	0	0	0	0	0	0	0	0	0	0	1			3	1	0	0	0	0	2	2	0	0	0	2	1	1	1	0	2	1	0	1			0	0	0	0
401	1	0	19	1	2	0	2	2	0	0	1	0	0	0	0	0	0	0	0	0	0	8	1	10	3	1	1	1	1	2	2	0	0	0	2	0	0	0	0	1	0	0	1			0	0	0	0
402	0	0	35	3	1	1	2	2	1	1	0	1	1	0	0	1	1	0	0	1	0	10	1	8	3	1	1	3	1	2	2	0	0	0	2	1	1	0	0	1	0	0	1			0	0	0	0
403	0	0	24	2	2	0	2	2	1	1	0	1	1	0	0	0	0	0	0	0	1			6	2	1	2	1	1	2	2	0	2	2	2	2	2	2	0	1	0	0	1			0	0	0	0
404	0	0	19	1	4	0	2	2	1	1	0	1	1	0	0	0	0	0	0	0	0	18	2	4	2	1	2	1	1	2	2	0	0	2	2	1	0	2	0	1	0	0	1			0	0	0	0
405	0	0	24	2	1	1	2	2	0	0	1	0	0	0	0	0	0	0	0	1	0	4	1	9	3	1	1	3	1	2	2	2	1	0	2	0	0	1	0	1	0	0	1			0	0	0	0
406	0	0	19	1	4	0	1	1	0	0	0	0	0	0	0	0	0	0	0	0	0	16	2	7	2	1	1	1	1	2	2	2	0	0	2	1	1	0	0	1	0	0	1			0	0	0	0
407	0	0	33	2	2	0	9	3	6	2	1	6	4	0	0	1	1	0	1	1	0			1	1	0	0	0	0	2	2	0	2	2	0	2	2	2	0	1	0	0	1			0	0	0	0
408	0	0	37	3	5	0	7	3	5	2	1	5	3	0	0	0	1	0	1	0	0	29	3	5	2	0	0	0	0	1	2	2	1	1	2	0	0	1	0	1	0	0	1			0	0	0	0
409	1	0	30	2	1	1	2	2	1	1	0	1	1	0	0	0	0	0	0	0	0	7	1	6	2	1	2	1	1	2	2	0	1	0	2	1	1	1	0	1	0	0	1			0	0	0	0
410	0	0	29	2	1	1	2	2	1	1	0	1	1	0	0	1	0	0	0	0	0	8	1	6	2	1	1	3	1	2	2	0	0	0	2	1	1	0	0	1	0	0	1			0	0	0	0
411	1	0	19	1	1	1	2	2	1	1	0	1	1	0	0	1	0	0	0	0	0	13	1	6	2	1	2	1	1	2	2	2	1	0	2	0	0	2	0	1	0	0	1			0	0	0	0
412	0	0	34	2	6	0	2	2	1	1	0	1	1	0	0	0	0	0	0	0	0	23	2	6	2	1	2	1	1	2	2	0	0	2	2	2	2	0	0	1	0	0	1			0	0	0	0
413	0	0	38	3	1	1	4	2	2	1	1	2	2	0	0	0	1	0	1	0	0	11	1	8	3	0	0	2	1	2	2	2	1	0	2	1	1	2	0	1	0	0	1			0	0	0	0
414	1	0	30	2	1	1	3	2	1	1	1	1	1	0	0	0	0	0	0	0	0	12	1	5	2	1	2	1	1	2	2	2	0	0	2	0	0	2	0	1	0	0	1			0	0	0	0
415	0	0	22	2	1	1	1	1	0	0	0	0	0	0	0	0	0	0	0	0	0	7	1	5	2	1	1	2	1	2	2	0	2	2	0	2	2	2	0	1	0	0	1			0	0	0	0
416	0	0	28	2	4	0	3	2	1	1	1	1	1	0	0	0	0	0	0	0	0	10	1	9	3	1	1	2	1	2	2	0	0	0	2	0	0	1	0	1	0	0	2	1	999	0	0	1	0
417	0	0	37	3	1	1	4	2	3	1	1	3	2	0	0	0	1	0	1		0	8	1	6	2	1	1	2	1	2	2	2	0	2	2	1	1	0	0	1	0	0	1			0	0	0	0
418	0	0	22	2	1	1	3	2	1	1	1	1	1	0	0	0	0	0	0	0	0	15	2	7	2	1	1	2	1	2	2	2	0	0	2	0	0	0	0	1	0	0	1			0	0	0	0
419	0	0	19	1	1	1	2	2	1	1	0	1	1	0	0	1	0	0	0	0	0	12	1	2	1	1	1	1	1	2	2	0	2	2	0	2	2	2	0	1	0	0	1			0	0	0	0
420	0	0	29	2	1	1	4	2	2	1	1	2	2	0	0	0	0	0	0	1	0	5	1	9	3	1	2	1	1	2	2	2	1	0	2	0	0	1	0	1	0	0	1			0	0	0	0
421	1	0	16	0	7	0	1	1	0	0	0	0	0	0	0	0	0	0	0	0	0	9	1	7	2	0	0	0	0	2	2	0	0	2	2	0	0	0	0	1	0	1	1			0	0	0	0
422	0	0	32	2	1	1	3	2	2	1	0	2	2	0	0	0	0	0	0	0	1	14	2	5	2	0	0	0	0	2	2	2	1	0	2	1	1	0	0	1	0	0	1			0	0	0	0
423	0	0	27	2	1	1	3	2	1	1	1	1	1	1	0	0	1	0	1		0	9	1	7	2	0	0	0	0	2	2	0	1	0	2	0	0	1	0	1	0	0	2	3	999	1	0	0	0
424	1	0	40	3	1	1	7	3	5	2	1	4	3	0	1	0	1	0	1		0	14	2	2	1	0	0	0	0	1	2	2	1	0	2	0	0	0	0	1	0	0	2	3	Pelvico E RPM	1	0	0	1
425	1	0	40	3	2	0	7	3	5	2	1	5	3	0	0	0	1	0	1	1	0	17	2	3	1	0	0	0	0	2	2	0	0	0	2	0	0	1	0	1	0	0	1			0	0	0	0
426	1	0	25	2	5	0	1	1	0	0	0	0	0	0	0	0	0	0	0	0	0	9	1	8	3	1	2	1	1	2	2	0	0	0	2	0	0	2	0	1	0	0	1			0	0	0	0
427	0	0	16	0	1	1	1	1	0	0	0	0	0	0	0	0	0	0	0	0	0	11	1	10	3	1	1	1	1	2	2	0	2	2	1	0	0	2	0	1	0	0	1			0	0	0	0
428	0	0	24	2	1	1	2	2	0	0	1	0	0	0	0	0	0	0	0	0	0	4	1	9	3	1	1	2	1	2	2	0	1	0	2	1	0	2	0	1	0	0	1			0	0	0	0
429	0	0	34	2	4	0	3	2	2	1	0	2	2	2	0	0	1	0	1	0	0	10	1	6	2	1	1	2	1	2	2	2	0	0	2	0	0	1	0	1	0	0	2	3	CST Anterior	1	1	0	0
430	1	0	19	1	1	1	2	2	0	0	0	0	0	0	0	0	0	0	0	0	0	9	1	6	2	1	2	1	1	0	2	2	2	2	0	2	2	2	0	1	0	0	2	3	Sofrimento Fetal E ICP	1	0	0	0
431	0	0	25	2	4	0	4	2	3	1	0	3	2	0	0	0	0	0	0		0	23	2	7	2	0	0	0	0	2	2	2	2	2	0	2	2	2	0	1	0	0	1			0	0	0	0
432	0	0	17	1	1	1	1	1	0	0	0	0	0	0	0	0	0	0	0	0	0	12	1	9	3	0	0	0	0	2	2	0	1	0	2	0	0	1	0	1	0	0	1			0	0	0	0
433	1	1	31	2	4	0	7	3	5	2	1	5	3	0	1	0	0	0	1	0	0	13	1	6	2	1	1	2	1	2	2	2	0	1	2	0	0	0	0	1	0	0	1			0	0	0	0
434	1	1	31	2	4	0	7	3	5	2	1	5	3	0	1	0	0	0	1	0	0	13	1	6	2	1	1	2	1	2	2	2	0	1	2	0	0	0	0	1	0	0	1			0	0	0	0
435	1	0	17	1	4	0	1	1	0	0	0	0	0	0	0	0	0	0	0		0	12	1	7	2	1	1	1	1	2	2	2	1	2	2	1	1	0	0	1	0	0	1			0	0	0	0
436	1	0	17	1	1	1	2	2	0	0	1	0	0	0	0	1	0	0	0		1			6	2	1	1	1	1	2	2	0	0	0	2	0	0	1	0	1	0	0	1			0	0	0	0
437	1	0	38	3	4	0	8	3	6	2	1	6	4	0	1	0	1	0	1	1	0	12	1	7	2	0	0	0	0	2	2	0	0	0	2	0	0	1	0	1	0	0	1			0	0	0	0
438	1	0	37	3	2	0	5	3	3	1	1	3	2	0	0	0	1	0	1		0	7	1	7	2	0	0	2	1	2	2	0	1	0	2	0	0	1	0	1	0	0	1			0	0	0	0
439	0	0	26	2	1	1	4	2	2	1	1	2	2	0	0	0	0	0	0		0	12	1	8	3	1	2	1	1	2	2	0	2	0	2	1	0	0	0	1	0	0	1			0	0	0	0
440	0	0	25	2	1	1	3	2	1	1	1	1	1	0	0	0	0	0	0		0	17	2	6	2	0	0	0	0	2	2	0	0	0	2	0	0	0	0	1	0	0	1			0	0	0	0
441	0	0	21	2	1	1	2	2	1	1	0	1	1	0	0	1	0	0	0		0	16	2	8	3	1	2	1	1	2	2	0	1	0	2	0	0	0	0	1	0	0	1			0	0	0	0
442	0	0	42	3	2	0	8	3	6	2	1	6	4	0	0	0	1	0	1		0	13	1	7	2	1	1	1	1	2	2	0	0	0	2	0	0	0	0	1	0	0	1			0	0	0	0
443	0	0	27	2	1	1	2	2	1	1	0	1	1	0	0	0	0	0	0		0	9	1	7	2	0	0	0	0	2	2	0	1	2	2	0	0	0	0	1	0	0	1			0	0	0	0
444	0	0	19	1	4	0	1	1	0	0	0	0	0	0	0	0	0	0	0		0	12	1	9	3	1	2	1	1	2	2	0	1	0	2	0	0	0	0	1	0	0	1			0	0	0	0
445	0	0	32	2	1	1	5	3	3	1	1	3	2	0	0	0	0	0	0	1	0	16	2	8	3	1	1	1	1	2	2	2	1	0	2	0	0	0	0	1	0	0	1			0	0	0	0
446	0	0	34	2	4	0	7	3	6	2	0	6	4	0	0	0	1	0	1		0	17	2	8	3	1	1	1	1	2	2	2	1	0	2	0	0	1	0	1	0	0	1			0	0	0	0
447	1	0	37	3	5	0	5	3	4	1	0	4	3	0	0	0	1	0	1		0	17	2	7	2	1	2	1	1	2	2	0	0	0	2	0	0	0	1	1	0	0	1			0	0	0	0
448	0	0	16	0	2	0	1	1	0	0	0	0	0	0	0	0	0	0	0	0	0	8	1	9	3	0	0	0	0	2	2	0	0	0	2	0	0	0	0	1	0	0	1			0	0	0	0
449	1	0	20	2	4	0	3	2	2	1	0	2	2	0	0	0	0	0	0	0	1			5	2	1	1	1	1	2	2	0	2	2	0	2	2	2	0	1	0	0	1			0	0	0	0
450	0	0	25	2	2	0	3	2	1	1	1	1	1	0	0	0	0	0	0	0	0	10	1	8	3	1	1	2	1	2	2	0	0	0	2	0	0	1	0	1	0	0	1			0	0	0	0
451	0	0	32	2	1	1	4	2	2	1	1	2	2	0	0	0	0	0	0	0	0	8	1	10	3	1	1	1	1	2	2	0	1	0	2	0	0	0	0	1	0	0	1			0	0	0	0
452	1	0	24	2	2	0	4	2	1	1	1	1	1	0	0	0	1	0	0	0	0	15	2	5	2	1	2	1	1	2	2	0	0	0	2	2	2	1	0	1	0	0	1			0	0	0	0
453	0	0	38	3	2	0	4	2	3	1	0	3	2	0	0	0	1	0	1	0	0	15	2	2	1	0	0	0	0	2	2	0	0	0	0	1	1	1	0	1	0	0	1			0	0	0	0
454	1	0	21	2	4	0	2	2	0	0	1	0	0	0	0	1	1	0	0		0	15	2	9	3	0	0	0	0	2	2	0	0	0	2	0	0	1	1	1	0	0	1			0	0	0	0
455	0	0	30	2	4	0	3	2	2	1	0	2	2	0	0	0	0	0	0		0	14	2	9	3	1	1	1	1	2	2	2	0	0	2	1	0	0	0	1	0	0	1			0	0	0	0
456	0	0	39	3	4	0	10	3	6	2	1	6	4	0	0	0	1	0	1		0	21	2	3	1	0	0	0	0	2	2	2	1	0	2	1	0	1	0	1	0	0	1			0	0	0	0
457	0	0	21	2	1	1	1	1	0	0	0	0	0	0	0	0	0	0	0		0	25	2	5	2	1	2	1	1	2	2	2	0	0	2	0	0	0	0	1	0	0	1			0	0	0	0
458	0	0	29	2	4	0	3	2	2	1	0	2	2	0	0	0	0	0	0		0	23	2	2	1	0	0	0	0	2	2	0	1	0	2	0	0	1	0	1	0	0	1			0	0	0	0
459	0	0	20	2	1	1	2	2	1	1	0	1	1	0	0	0	0	0	0		0	18	2	6	2	1	2	1	1	2	2	0	2	2	0	2	2	2	0	1	0	0	1			0	0	0	0
460	1	0	31	2	2	0	3	2	1	1	1	1	1	0	0	1	0	0	0		0	13	1	9	3	1	1	1	1	2	2	0	0	0	2	2	2	1	0	1	0	0	1			0	0	0	0
461	0	0	24	2	1	1	1	1	0	0	0	0	0	0	0	0	0	0	0		0	18	2	8	3	1	1	1	1	2	2	1	1	0	2	1	1	1	0	1	0	0	1			0	0	0	0
462	0	0	26	2	4	0	5	3	4	1	0	2	2	0	1	1	1	0	1	1	0	16	2	7	2	1	1	1	1	2	2	0	0	0	2	0	0	1	0	1	0	0	2	3	Risco Ruptura Utero	1	0	0	0
463	1	0	41	3	1	1	7	3	5	2	1	5	3	0	0	0	1	0	1	0	0	9	1	6	2	1	1	1	1	2	2	0	0	0	2	1	1	1	0	1	0	0	2	3	Pos Parto 42 S	1	0	0	0
464	0	0	19	1	2	0	1	1	0	0	0	0	0	0	0	0	0	0	0	0	0	9	1	8	3	1	1	1	1	2	2	0	0	0	2	0	0	1	0	1	0	0	2	3	999	1	0	0	0
465	1	1	16	0	2	0	1	1	0	0	0	0	0	0	0	0	0	0	0	0	0	12	1	5	2	1	2	1	1	2	2	0	0	0	2	0	0	0	0	1	0	0	1			0	0	0	0
466	1	1	16	0	2	0	1	1	0	0	0	0	0	0	0	0	0	0	0	0	0	12	1	5	2	1	2	1	1	2	2	0	0	0	2	0	0	0	0	1	0	0	1			0	0	0	0
467	1	0	22	2	4	0	1	1	0	0	0	0	0	0	0	0	0	0	0		0	16	2	4	2	0	0	0	0	2	2	0	1	0	2	1	1	0	0	1	0	0	1			0	0	0	0
468	0	0	18	1	7	0	1	1	0	0	0	0	0	0	0	0	0	0	0	0	0	6	1	8	3	0	0	0	0	2	2	2	0	2	0	2	2	2	0	1	0	0	1			0	0	0	0
469	0	0	34	2	5	0	4	2	3	1	0	3	2	0	0	0	0	0	0	0	0	33	3	1	1	0	0	0	0	2	2	0	2	2	0	2	2	2	0	1	0	0	1			0	0	0	0
470	1	0	24	2	1	1	1	1	0	0	0	0	0	0	0	0	0	0	0	0	0	7	1	9	3	1	1	2	1	2	2	2	1	0	2	1	1	0	0	1	0	0	1			0	0	0	0
471	0	0	19	1	5	0	1	1	0	0	0	0	0	0	0	0	0	0	0	0	0	6	1	10	3	0	0	0	0	2	2	0	0	0	2	0	0	0	0	2	1	0	1			0	0	0	0
472	0	0	32	2	1	1	6	3	3	1	1	3	2	0	0	0	0	0	0	1	0	18	2	7	2	1	1	2	1	2	2	0	0	0	2	1	1	0	0	1	0	0	1			0	0	0	0
473	1	0	23	2	1	1	1	1	0	0	0	0	0	0	0	0	0	0	0	0	0	6	1	12	3	1	1	2	1	2	2	2	0	0	2	1	1	0	0	1	0	0	1			0	0	0	0
474	1	0	20	2	4	0	1	1	0	0	0	0	0	0	0	0	0	0	0		0	7	1	9	3	0	0	0	0	2	2	0	0	0	2	0	0	0	0	1	0	0	1			0	0	0	0
475	0	0	39	3	2	0	5	3	4	1	0	4	3	0	0	0	1	0	1	1	0	24	2	7	2	0	0	0	0	2	2	0	2	2	0	2	2	2	0	1	0	0	1			0	0	0	0
476	0	0	19	1	1	1	1	1	0	0	0	0	0	0	0	0	0	0	0	0	0	10	1	8	3	1	1	2	1	2	2	0	1	0	2	0	0	1	0	1	0	0	1			0	0	0	0
477	0	0	33	2	5	0	8	3	7	2	0	7	4	0	0	1	1	0	1	1	0	6	1	4	2	0	0	0	0	2	2	2	0	2	2	0	0	1	0	1	0	0	1			0	0	0	0
478	0	0	27	2	1	1	1	1	0	0	0	0	0	0	0	0	0	0	0	0	0	17	2	9	3	1	1	2	1	2	2	2	0	0	2	0	0	1	0	1	0	0	1			0	0	0	0
479	0	0	16	0	2	0	1	1	0	0	0	0	0	0	0	0	0	0	0		0	16	2	6	2	0	0	0	0	2	2	0	2	2	0	2	2	2	0	1	0	0	1			0	0	0	0
480	1	0	34	2	1	1	4	2	3	1	0	3	2	0	0	0	0	0	0	1	0	5	1	10	3	1	1	1	1	2	2	0	1	0	2	0	0	1	0	1	0	0	1			0	0	0	0
481	0	0	29	2	1	1	4	2	3	1	0	3	2	0	0	0	0	0	0	0	0	30	3	2	1	1	2	1	1	2	2	2	2	2	0	2	2	2	0	1	0	0	1			0	0	0	0
482	1	0	29	2	4	0	6	3	5	2	0	5	3	0	0	0	0	0	1	0	0	18	2	2	1	0	0	0	0	2	2	2	2	2	0	2	2	2	0	1	0	0	1			0	0	0	0
483	0	0	27	2	4	0	3	2	2	1	0	2	2	0	0	0	0	0	0	0	0	8	1	10	3	1	2	1	1	2	2	2	1	0	2	0	0	0	0	1	0	0	1			0	0	0	0
484	0	0	23	2	2	0	2	2	1	1	0	0	0	0	0	0	0	0	0		0	11	1	5	2	1	2	1	1	2	2	2	1	0	2	1	1	0	0	1	0	0	1			0	0	0	0
485	0	0	23	2	2	0	1	1	0	0	0	0	0	0	0	0	0	0	0	0	0	7	1	11	3	0	0	0	0	2	2	0	0	0	2	0	0	1	0	2	1	0	1			0	0	0	0
486	1	0	27	2	4	0	4	2	3	1	0	3	2	0	0	0	0	0	0	0	0	18	2	6	2	0	0	0	0	2	2	2	1	2	2	0	0	2	0	1	0	0	2	3	Gemelar E Sf	1	0	0	0
487	1	0	22	2	2	0	4	2	2	1	1	2	2	0	0	0	0	0	0	1	0	23	2	3	1	0	0	0	0	2	2	0	0	0	2	0	0	2	0	1	0	0	1			0	0	0	0
488	1	0	30	2	1	1	5	3	3	1	1	2	2	0	1	0	1	0	1	0	0	11	1	4	2	1	1	1	1	2	2	2	1	0	2	0	0	0	1	1	0	0	2	3	Pre Eclampsia E SF	1	0	0	0
489	1	0	15	0	1	1	2	2	0	0	1	0	0	0	0	0	1	0	0	0	0	5	1	6	2	1	2	1	1	2	2	0	2	2	0	2	2	2	0	1	0	0	1			0	0	0	0
490	1	0	30	2	4	0	3	2	2	1	0	2	2	0	0	0	0	0	0	0	0			5	2	0	0	0	0	2	2	0	2	2	0	2	2	2	0	1	0	0	2	3	999	1	0	0	0
491	0	0	17	1	6	0	1	1	0	0	0	0	0	0	0	0	0	0	0		0	10	1	10	3	1	2	2	1	2	2	2	2	0	2	2	2	1	0	1	0	0	1			0	0	0	0
492	0	0	40	3	1	1	4	2	2	1	1	2	2	1	0	0	1	0	1	0	0			5	2	1	1	1	1	2	2	2	1	0	2	2	2	0	0	2	1	0	1			0	0	0	0
493	0	0	26	2	1	1	4	2	2	1	1	2	2	0	0	0	1	1	1	1	0	16	2	7	2	1	2	1	1	2	2	1	1	0	0	0	0	1	0	1	0	0	1			0	0	0	0
494	0	0	22	2	5	0	1	1	0	0	0	0	0	0	0	0	0	0	0	0	0	6	1	6	2	0	0	0	0	2	2	0	0	0	0	1	1	0	0	1	0	0	1			0	0	0	0
495	0	0	26	2	4	0	1	1	0	0	0	0	0	0	0	0	0	0	0	1	0			12	3	1	2	1	1	2	2	2	0	0	0	0	0	0	0	1	0	0	1			0	0	0	0
496	0	0	19	1	1	1	2	2	1	1	0	1	1	0	0	1	0	0	0		0			7	2	1	1	1	1	2	2	0	0	0	2	0	0	1	0	1	0	0	1			0	0	0	0
497	0	0	23	2	1	1	3	2	2	1	0	2	2	0	0	1	0	0	0	0	0	12	1	10	3	1	2	1	1	2	2	0	1	0	2	0	0	1	0	1	0	0	1			0	0	0	0
498	1	0	20	2	1	1	3	2	2	1	0	1	1	0	1	1	0	0	0		0			2	1	0	0	0	0	2	2	0	1	0	2	1	0	1	0	1	0	0	1			0	0	0	0
499	0	0	30	2	1	1	2	2	1	1	0	2	2	1	0	0	1	0	1	1	0	10	1	10	3	1	1	2	1	2	2	2	1	0	2	0	0	1	0	1	0	0	1			0	0	0	0
500	1	0	37	3	5	0	4	2	3	1	0	3	2	0	0	0	1	0	1	1	0	32	3	2	1	1	2	1	1	2	2	0	0	0	2	1	1	1	0	2	2	1	1			0	0	0	0
501	0	0	21	2	4	0	1	1	0	0	0	0	0	0	0	0	0	0	0	0	0	15	2	10	3	1	1	2	1	2	2	2	0	0	2	1	0	0	0	1	0	0	1			0	0	0	0
502	0	0	29	2	1	1	4	2	1	1	1	1	1	0	0	0	0	0	0	0	0			9	3	1	2	2	1	2	2	0	0	2	2	0	0	0	0	1	0	0	1			0	0	0	0
503	1	0	17	1	1	1	2	2	0	0	1	0	0	0	0	0	0	0	0	0	0			6	2	1	2	1	1	2	2	0	0	2	2	0	0	2	0	1	0	0	1			0	0	0	0
504	1	0	28	2	1	1	3	2	3	1	0	2	2	0	0	0	0	0	0	0	0			7	2	0	0	0	0	2	2	2	0	2	2	0	0	0	0	1	0	0	1			0	0	0	0
505	0	0	33	2	2	0	4	2	3	1	0	3	2	0	0	0	0	0	0	1	0			7	2	0	0	0	0	2	2	2	0	0	2	0	0	0	0	1	0	0	1			0	0	0	0
506	0	0	34	2	4	0	5	3	4	1	0	3	2	0	1	0	0	0	0		0			6	2	0	0	0	0	2	2	0	1	0	2	0	0	1	1	1	0	0	1			0	0	0	0
507	0	0	30	2	4	0	7	3	4	1	1	4	3	0	0	1	0	0	0	1	0	17	2	8	3	0	0	0	0	2	2	0	0	0	2	1	0	1	0	1	0	0	1			0	0	0	0
508	0	0	23	2	4	0	3	2	2	1	0	2	2	0	0	1	0	0	0	1	0	11	1	8	3	0	0	0	0	2	2	2	0	0	2	1	1	1	0	1	0	0	1			0	0	0	0
509	0	0	36	3	4	0	6	3	5	2	0	5	3	0	0	1	1	0	1	1	0	21	2	9	3	1	2	1	1	2	2	0	0	0	2	1	0	1	0	1	0	0	1			0	0	0	0
510	0	0	26	2	4	0	5	3	4	1	0	4	3	0	0	0	0	0	0	1	0	12	1	11	3	1	1	1	1	2	2	2	0	0	2	1	0	0	0	1	0	0	1			0	0	0	0
511	0	0	32	2	4	0	5	3	4	1	0	4	3	0	0	0	0	0	0	1	0	17	2	10	3	0	0	0	0	2	2	2	1	0	2	2	2	1	0	1	0	0	1			0	0	0	0
512	0	0	15	0	2	0	1	1	1	1	0	0	0	0	0	0	1	0	0	0	1			6	2	0	0	0	0	2	2	2	2	0	2	0	0	0	0	1	0	0	1			0	0	0	0
513	0	0	15	0	7	0	1	1	0	0	0	0	0	0	0	0	1	0	0	0	0	6	1	8	3	0	0	0	0	2	2	2	2	2	2	2	2	0	0	1	0	0	1			0	0	0	0
514	0	0	34	2	1	1	4	2	3	1	1	3	2	0	0	0	0	0	0	1	0	12	1	10	3	1	1	1	1	2	2	2	1	0	2	1	0	1	0	1	0	0	1			0	0	0	0
515	0	0	25	2	1	1	3	2	2	1	0	2	2	0	0	0	0	0	0	0	0	7	1	12	3	1	1	2	1	2	2	2	0	0	0	0	0	0	0	1	0	0	1			0	0	0	0
516	1	0	26	2	2	0	5	3	4	1	1	4	3	0	0	0	0	0	0	1	0	15	2	5	2	0	0	0	0	2	2	0	2	0	2	1	1	0	0	1	0	0	1			0	0	0	0
517	0	0	20	2	4	0	3	2	2	1	1	1	1	0	0	0	0	0	0	0	0	8	1	8	3	1	1	2	1	2	2	2	1	0	2	0	0	0	0	1	0	0	1			0	0	0	0
518	0	0	35	3	3	0	6	3	5	2	0	5	3	0	0	1	1	0	1	0	1			3	1	1	2	1	1	0	2	1	2	2	0	1	0	1	0	1	0	0	1			0	0	0	0
519	1	0	17	1	2	0	3	2	1	1	1	1	1	0	0	1	0	0	0	0	0	16	2	7	2	1	2	1	1	2	2	2	2	2	0	2	2	2	0	1	0	0	1			0	0	0	0
520	1	0	23	2	1	1	2	2	1	1	1	1	1	0	0	1	1	0	0	0	0	6	1	10	3	1	2	2	1	2	2	2	0	0	2	0	0	0	0	1	0	0	1			0	0	0	0
521	1	0	26	2	1	1	4	2	3	1	0	3	2	0	0	0	0	0	0	1	0	19	2	7	2	1	2	1	1	2	2	2	0	0	2	1	0	0	0	1	0	0	1			0	0	0	0
522	0	0	27	2	5	0	4	2	3	1	1	2	2	0	0	0	0	0	0		0	11	1	8	3	1	1	1	1	2	2	0	0	0	2	1	1	1	0	1	0	0	1			0	0	0	0
523	0	0	18	1	1	1	1	1	0	0	0	0	0	0	0	0	0	0	0	0	0	7	1	8	3	0	0	0	0	2	2	1	2	2	0	2	2	2	0	1	0	0	2	3	999	1	0	0	0
524	0	0	16	0	2	0	1	1	0	0	0	0	0	0	0	0	0	0	0	0	0	7	1	10	3	0	0	0	0	2	2	2	1	0	2	0	0	1	0	1	0	0	2	3	Sofrimento Fetal - IFP	1	0	0	0
525	0	0	24	2	1	1	1	1	0	0	0	0	0	0	0	0	0	0	0	0	0	10	1	10	3	1	1	1	1	2	2	2	1	0	2	1	0	1	0	1	0	0	1			0	0	0	0
526	0	0	16	0	1	1	2	2	0	0	1	0	0	0	0	0	0	0	0	0	0	10	1	9	3	1	1	2	1	2	2	2	1	0	2	1	1	0	0	1	0	0	1			0	0	0	0
527	0	0	19	1	4	0	2	2	1	1	0	1	1	0	0	1	0	0	0	1	0			8	3	1	1	1	1	2	2	0	0	0	2	1	0	1	0	1	0	0	1			0	0	0	0
528	0	0	32	2	1	1	3	2	2	1	0	2	2	1	1	0	1	0	1	0	0	10	1	6	2	1	1		0			0	0	0	2	0	0	0	0	1	0	0	2	3	999	1	0	0	0
529	0	0	36	3	1	1	4	2	3	1	0	3	2	0	0	0	1	0	1	1	0	7	1	8	3	1	1	1	1	2	2	2	0	2	2	0	0	1	0	1	0	0	1			0	0	0	0
531	0	0	25	2	1	1	4	2	2	1	1	2	2	0	0	0	0	0	0	0	0	13	1	9	3	1	2	1	1	2	2	2	0	0	2	1	1	2	0	1	0	0	1			0	0	0	0
[truncated: 56 more columns]
